# Supplementary material for: Humanization of antibodies using a machine learning approach on large-scale repertoire data
Source: Bioinformatics. 2021 Jun 10;37(22):4041–7. doi: 10.1093/bioinformatics/btab434 (PMC8760955; doi:10.1093/bioinformatics/btab434)
Supplement: btab434_Supplementary_Data [file btab434_supplementary_data.zip]

Archive with 5 entries (5 files):
- Hu-mAb_Results.xlsx
- Negative_Control_Hu-mAb_Results.xlsx
- Supplementary Information - Main.docx
- Therapeutic_ADA.xlsx
- Therapeutic_Sequences.xlsx
