# Supplementary material for: Humanization of antibodies using a machine learning approach on large-scale repertoire data
Source: Bioinformatics. 2021 Jun 10;37(22):4041–7. doi: 10.1093/bioinformatics/btab434 (PMC8760955; doi:10.1093/bioinformatics/btab434)
Supplement: btab434_Supplementary_Data [file btab434_supplementary_data.zip › Hu-mAb_Results.xlsx]

## Sheet: All Results
	Experimentally-humanised sequences vs Hu-mAb output for all therapeutics
	Experimental sequences:																			Hu-mAb sequences:																													only mutations that occur outside the CDR regions are considered as Hu-mAb never mutates CDR residues
			=	not mutated																		=	not mutated
			=	mutated																		=	identical to experimentally-humanised sequence
																						=	similar to experimentally-humanised sequence
																						=	different to experimentally-humanised sequence
CD28	Heavy Chain
	# experimental mutations:													33
	# humab mutations:													19
	mutation ratio:													0.575758
	overlap ratio:													0.631579
	adjusted OR:													0.789474
	1	2	3	4	5	6	7	8	9	10	11	12	13	14	15	16	17	18	19	20	21	22	23	24	25	26	27	28	29	30	31	32	33	34	35	36	37	38	39	40	41	42	43	44	45	46	47	48	49
Precursor	E	V	K	L	Q	Q	S	G	P	-	G	L	V	T	P	S	Q	S	L	S	I	T	C	T	V	S	G	F	S	L	-	-	-	-	S	D	Y	G	V	H	W	V	R	Q	S	P	G	Q	G
			m		m				m					m		m	m			m	m	m		m	m				*	*															m			m
Experimental	E	V	Q	L	V	Q	S	G	G	-	G	L	V	Q	P	G	G	S	L	R	L	S	C	A	G	S	G	F	T	F	-	-	-	-	S	D	Y	G	V	H	W	V	R	Q	A	P	G	K	G
					s				i							i	i			i		d		s																					i
Hu-mAb	E	V	K	L	L	Q	S	G	G	-	G	L	V	T	P	G	G	S	L	R	I	A	C	V	V	S	G	F	S	L	-	-	-	-	S	D	Y	G	V	H	W	V	R	Q	A	P	G	Q	G
	Light Chain
	# experimental mutations:													19
	# humab mutations:													11
	mutation ratio:													0.578947
	overlap ratio:													0.636364
	adjusted OR:													0.727273
	1	2	3	4	5	6	7	8	9	10	11	12	13	14	15	16	17	18	19	20	21	22	23	24	25	26	27	28	29	30	31	32	33	34	35	36	37	38	39	40	41	42	43	44	45	46	47	48	49
Precursor	D	I	E	T	L	Q	S	P	A	S	L	A	V	S	L	G	Q	R	A	T	I	S	C	R	A	S	E	S	V	E	Y	-	-	Y	V	T	S	L	M	Q	W	Y	Q	Q	K	P	G	Q	P
			m	m	m				m								m					m																		m
Experimental	D	I	V	M	T	Q	S	P	D	S	L	A	V	S	L	G	E	R	A	T	I	N	C	R	A	S	E	S	V	E	Y	-	-	Y	V	T	S	L	M	A	W	Y	Q	Q	K	P	G	Q	P
									i								i					i			d														s	i
Hu-mAb	D	I	E	T	L	Q	S	P	D	S	L	A	V	S	L	G	E	R	A	T	I	N	C	R	S	S	E	S	V	E	Y	-	-	Y	V	T	S	L	L	A	W	Y	Q	Q	K	P	G	Q	P
Campath	Heavy Chain
	# experimental mutations:													39
	# humab mutations:													16
	mutation ratio:													0.410256
	overlap ratio:													0.75
	adjusted OR:													0.875
	1	2	3	4	5	6	7	8	9	10	11	12	13	14	15	16	17	18	19	20	21	22	23	24	25	26	27	28	29	30	31	32	33	34	35	36	37	38	39	40	41	42	43	44	45	46	47	48	49
Precursor	E	V	K	L	L	E	S	G	G	-	G	L	V	Q	P	G	G	S	M	R	L	S	C	A	G	S	G	F	T	F	-	-	-	-	T	D	F	Y	M	N	W	I	R	Q	P	A	G	K	A
	m		m		m				m					m		m	m	m	m	m		m		m	m																	m				m		m	m
Experimental	Q	V	Q	L	Q	E	S	G	P	-	G	L	V	R	P	S	Q	T	L	S	L	T	C	T	V	S	G	F	T	F	-	-	-	-	T	D	F	Y	M	N	W	V	R	Q	P	P	G	R	G
	i								i					s		i	d	i				i																	d
Hu-mAb	Q	V	K	L	L	E	S	G	P	-	G	L	V	K	P	S	E	T	M	R	L	T	C	A	G	S	G	F	T	F	-	-	-	-	T	D	F	Y	W	N	W	I	R	Q	P	A	G	K	A
	Light Chain
	# experimental mutations:													14
	# humab mutations:													3
	mutation ratio:													0.214286
	overlap ratio:													0.666667
	adjusted OR:													0.666667
	1	2	3	4	5	6	7	8	9	10	11	12	13	14	15	16	17	18	19	20	21	22	23	24	25	26	27	28	29	30	31	32	33	34	35	36	37	38	39	40	41	42	43	44	45	46	47	48	49
Precursor	D	I	K	M	T	Q	S	P	S	F	L	S	A	S	V	G	D	R	V	T	L	N	C	K	A	S	Q	N	I	-	-	-	-	-	-	D	K	Y	L	N	W	Y	Q	Q	K	L	G	E	S
			m							m											m	m																								m		m	m
Experimental	D	I	Q	M	T	Q	S	P	S	S	L	S	A	S	V	G	D	R	V	T	I	T	C	K	A	S	Q	N	I	-	-	-	-	-	-	D	K	Y	L	N	W	Y	Q	Q	K	P	G	K	A
																								d
Hu-mAb	D	I	K	M	T	Q	S	P	S	F	L	S	A	S	V	G	D	R	V	T	L	N	C	Q	A	S	Q	N	I	-	-	-	-	-	-	D	K	Y	L	N	W	Y	Q	Q	K	L	G	E	S
Bevacizumab	Heavy Chain
	# experimental mutations:													25
	# humab mutations:													14
	mutation ratio:													0.56
	overlap ratio:													0.5
	adjusted OR:													0.571429
	1	2	3	4	5	6	7	8	9	10	11	12	13	14	15	16	17	18	19	20	21	22	23	24	25	26	27	28	29	30	31	32	33	34	35	36	37	38	39	40	41	42	43	44	45	46	47	48	49
Precursor	E	I	Q	L	V	Q	S	G	P	-	E	L	K	Q	P	G	E	T	V	R	I	S	C	K	A	S	G	Y	T	F	-	-	-	-	T	N	Y	G	M	N	W	V	K	Q	A	P	G	K	G
		m				m			m		m		m				m	m	m		m			m																			m
Experimental	E	V	Q	L	V	E	S	G	G	-	G	L	V	Q	P	G	G	S	L	R	L	S	C	A	A	S	G	Y	T	F	-	-	-	-	T	N	Y	G	M	N	W	V	R	Q	A	P	G	K	G
									i		i						i		i					s																			d
Hu-mAb	E	I	Q	L	V	Q	S	G	G	-	G	L	K	Q	P	G	G	T	L	R	I	S	C	V	A	S	G	Y	T	F	-	-	-	-	T	N	Y	G	M	N	W	V	A	Q	A	P	G	K	G
	Light Chain
	# experimental mutations:													16
	# humab mutations:													9
	mutation ratio:													0.5625
	overlap ratio:													0.888889
	adjusted OR:													1
	1	2	3	4	5	6	7	8	9	10	11	12	13	14	15	16	17	18	19	20	21	22	23	24	25	26	27	28	29	30	31	32	33	34	35	36	37	38	39	40	41	42	43	44	45	46	47	48	49
Precursor	D	I	Q	M	T	Q	T	T	S	S	L	S	A	S	L	G	D	R	V	I	I	S	C	S	A	S	Q	D	I	-	-	-	-	-	-	S	N	Y	L	N	W	Y	Q	Q	K	P	D	G	T
							m	m							m					m		m																									m	m	m
Experimental	D	I	Q	M	T	Q	S	P	S	S	L	S	A	S	V	G	D	R	V	T	I	T	C	S	A	S	Q	D	I	-	-	-	-	-	-	S	N	Y	L	N	W	Y	Q	Q	K	P	G	K	A
								i							i									s																							i	i	i
Hu-mAb	D	I	Q	M	T	Q	T	P	S	S	L	S	A	S	V	G	D	R	V	I	I	S	C	Q	A	S	Q	D	I	-	-	-	-	-	-	S	N	Y	L	N	W	Y	Q	Q	K	P	G	K	A
Herceptin	Heavy Chain
	# experimental mutations:													32
	# humab mutations:													27
	mutation ratio:													0.84375
	overlap ratio:													0.592593
	adjusted OR:													0.777778
	1	2	3	4	5	6	7	8	9	10	11	12	13	14	15	16	17	18	19	20	21	22	23	24	25	26	27	28	29	30	31	32	33	34	35	36	37	38	39	40	41	42	43	44	45	46	47	48	49
Precursor	Q	V	Q	L	Q	Q	S	G	P	-	E	L	V	K	P	G	A	S	L	K	L	S	C	T	A	S	G	F	N	I	-	-	-	-	K	D	T	Y	I	H	W	V	K	Q	R	P	E	Q	G
	m				m	m			m		m			m			m			m				m																			m		m		m	m
Experimental	E	V	Q	L	V	E	S	G	G	-	G	L	V	Q	P	G	G	S	L	R	L	S	C	A	A	S	G	F	N	I	-	-	-	-	K	D	T	Y	I	H	W	V	R	Q	A	P	G	K	G
					s	i			i		d						i			i				i																			i		i		i
Hu-mAb	Q	V	Q	L	L	E	S	G	G	-	A	L	V	K	P	G	G	S	L	R	L	S	C	A	A	S	G	F	N	I	-	-	-	-	K	D	T	Y	I	H	W	V	R	Q	A	P	G	Q	G
	Light Chain
	# experimental mutations:													22
	# humab mutations:													8
	mutation ratio:													0.363636
	overlap ratio:													0.875
	adjusted OR:													0.875
	1	2	3	4	5	6	7	8	9	10	11	12	13	14	15	16	17	18	19	20	21	22	23	24	25	26	27	28	29	30	31	32	33	34	35	36	37	38	39	40	41	42	43	44	45	46	47	48	49
Precursor	D	I	V	M	T	Q	S	H	K	F	M	S	T	S	V	G	D	R	V	S	I	T	C	K	A	S	Q	D	V	-	-	-	-	-	-	N	T	A	V	A	W	Y	Q	Q	K	P	G	H	S
			m					m	m	m	m		m							m				m																								m	m
Experimental	D	I	Q	M	T	Q	S	P	S	S	L	S	A	S	V	G	D	R	V	T	I	T	C	R	A	S	Q	D	V	-	-	-	-	-	-	N	T	A	V	A	W	Y	Q	Q	K	P	G	K	A
			i						i															i																d									i
Hu-mAb	D	I	Q	M	T	Q	S	H	S	F	M	S	T	S	V	G	D	R	V	S	I	T	C	R	A	S	Q	D	V	-	-	-	-	-	-	N	T	A	V	N	W	Y	Q	Q	K	P	G	H	A
Omalizumab	Heavy Chain
	# experimental mutations:													34
	# humab mutations:													21
	mutation ratio:													0.617647
	overlap ratio:													0.619048
	adjusted OR:													0.761905
	1	2	3	4	5	6	7	8	9	10	11	12	13	14	15	16	17	18	19	20	21	22	23	24	25	26	27	28	29	30	31	32	33	34	35	36	37	38	39	40	41	42	43	44	45	46	47	48	49
Precursor	D	V	Q	L	Q	E	S	G	P	-	G	L	V	K	P	S	Q	S	L	S	L	A	C	S	V	T	G	Y	S	I	T	-	-	-	S	G	Y	S	W	N	W	I	R	Q	F	P	G	N	K
	m				m				m					m		m	m			m		m		m		m																			m			m	m
Experimental	E	V	Q	L	V	E	S	G	G	-	G	L	V	Q	P	G	G	S	L	R	L	S	C	A	V	S	G	Y	S	I	T	-	-	-	S	G	Y	S	W	N	W	I	R	Q	A	P	G	K	G
					s				i							i	i			i						d																			i			d
Hu-mAb	D	V	Q	L	L	E	S	G	G	-	G	L	V	K	P	G	G	S	L	R	L	A	C	S	V	A	G	Y	S	I	T	-	-	-	S	G	Y	S	W	N	W	I	R	Q	A	P	G	A	K
	Light Chain
	# experimental mutations:													25
	# humab mutations:													19
	mutation ratio:													0.76
	overlap ratio:													0.894737
	adjusted OR:													0.947368
	1	2	3	4	5	6	7	8	9	10	11	12	13	14	15	16	17	18	19	20	21	22	23	24	25	26	27	28	29	30	31	32	33	34	35	36	37	38	39	40	41	42	43	44	45	46	47	48	49
Precursor	D	I	Q	L	T	Q	S	P	A	S	L	A	V	S	L	G	Q	R	A	T	I	S	C	K	A	S	Q	S	V	D	Y	-	-	D	G	D	S	Y	M	N	W	Y	Q	Q	K	P	G	Q	P
									m			m	m		m		m		m			m		m																								m	m
Experimental	D	I	Q	L	T	Q	S	P	S	S	L	S	A	S	V	G	D	R	V	T	I	T	C	R	A	S	Q	S	V	D	Y	-	-	D	G	D	S	Y	M	N	W	Y	Q	Q	K	P	G	K	A
									i			i	i		i		i					i		i															s									i	i
Hu-mAb	D	I	Q	L	T	Q	S	P	S	S	L	S	A	S	V	G	D	R	A	T	I	T	C	R	A	S	Q	S	V	D	Y	-	-	D	G	D	S	Y	L	N	W	Y	Q	Q	K	P	G	K	A
Eculizumab	Heavy Chain
	# experimental mutations:													23
	# humab mutations:													15
	mutation ratio:													0.652174
	overlap ratio:													0.733333
	adjusted OR:													0.733333
	1	2	3	4	5	6	7	8	9	10	11	12	13	14	15	16	17	18	19	20	21	22	23	24	25	26	27	28	29	30	31	32	33	34	35	36	37	38	39	40	41	42	43	44	45	46	47	48	49
Precursor	Q	V	Q	L	Q	Q	S	G	A	-	E	L	M	K	P	G	A	S	V	K	M	S	C	K	A	T	G	Y	I	F	-	-	-	-	S	N	Y	W	I	Q	W	I	K	Q	R	P	G	H	G
					m							m	m								m					m																m	m		m			m
Experimental	Q	V	Q	L	V	Q	S	G	A	-	E	V	K	K	P	G	A	S	V	K	V	S	C	K	A	S	G	Y	I	F	-	-	-	-	S	N	Y	W	I	Q	W	V	R	Q	A	P	G	Q	G
					i							i	i								i																						i		i
Hu-mAb	Q	V	Q	L	V	Q	S	G	A	-	E	V	K	K	P	G	A	S	V	K	V	S	C	K	A	T	G	Y	I	F	-	-	-	-	S	N	Y	W	I	Q	W	I	R	Q	A	P	G	H	G
	Light Chain
	# experimental mutations:													20
	# humab mutations:													12
	mutation ratio:													0.6
	overlap ratio:													0.833333
	adjusted OR:													0.833333
	1	2	3	4	5	6	7	8	9	10	11	12	13	14	15	16	17	18	19	20	21	22	23	24	25	26	27	28	29	30	31	32	33	34	35	36	37	38	39	40	41	42	43	44	45	46	47	48	49
Precursor	D	I	Q	M	T	Q	S	P	A	S	L	S	A	S	V	G	E	T	V	T	I	T	C	G	A	S	E	N	I	-	-	-	-	-	-	Y	G	A	L	N	W	Y	Q	R	K	Q	G	K	S
									m								m	m																										m		m			m
Experimental	D	I	Q	M	T	Q	S	P	S	S	L	S	A	S	V	G	D	R	V	T	I	T	C	G	A	S	E	N	I	-	-	-	-	-	-	Y	G	A	L	N	W	Y	Q	Q	K	P	G	K	A
									i								i	i						d																						i			i
Hu-mAb	D	I	Q	M	T	Q	S	P	S	S	L	S	A	S	V	G	D	R	V	T	I	T	C	R	A	S	E	N	I	-	-	-	-	-	-	Y	G	A	L	N	W	Y	Q	R	K	P	G	K	A
Tocilizumab	Heavy Chain
	# experimental mutations:													23
	# humab mutations:													14
	mutation ratio:													0.608696
	overlap ratio:													0.642857
	adjusted OR:													0.857143
	1	2	3	4	5	6	7	8	9	10	11	12	13	14	15	16	17	18	19	20	21	22	23	24	25	26	27	28	29	30	31	32	33	34	35	36	37	38	39	40	41	42	43	44	45	46	47	48	49
Precursor	D	V	Q	L	Q	E	S	G	P	-	V	L	V	K	P	S	Q	S	L	S	L	T	C	T	V	T	G	Y	S	I	T	-	-	-	S	D	H	A	W	S	W	I	R	Q	F	P	G	N	K
	m										m			m				m								m																m			m			m	m
Experimental	Q	V	Q	L	Q	E	S	G	P	-	G	L	V	R	P	S	Q	T	L	S	L	T	C	T	V	S	G	Y	S	I	T	-	-	-	S	D	H	A	W	S	W	V	R	Q	P	P	G	R	G
	i	s															d	i								i																			i			s	i
Hu-mAb	Q	L	Q	L	Q	E	S	G	P	-	V	L	V	K	P	S	E	T	L	S	L	T	C	T	V	S	G	Y	S	I	T	-	-	-	S	D	H	A	W	S	W	I	R	Q	P	P	G	K	G
	Light Chain
	# experimental mutations:													19
	# humab mutations:													9
	mutation ratio:													0.473684
	overlap ratio:													0.777778
	adjusted OR:													0.888889
	1	2	3	4	5	6	7	8	9	10	11	12	13	14	15	16	17	18	19	20	21	22	23	24	25	26	27	28	29	30	31	32	33	34	35	36	37	38	39	40	41	42	43	44	45	46	47	48	49
Precursor	D	I	Q	M	T	Q	T	T	S	S	L	S	A	S	L	G	D	R	V	T	I	S	C	R	A	S	Q	D	I	-	-	-	-	-	-	S	S	Y	L	N	W	Y	Q	Q	K	P	D	G	T
							m	m							m							m																									m	m	m
Experimental	D	I	Q	M	T	Q	S	P	S	S	L	S	A	S	V	G	D	R	V	T	I	T	C	R	A	S	Q	D	I	-	-	-	-	-	-	S	S	Y	L	N	W	Y	Q	Q	K	P	G	K	A
															i																																	i	i
Hu-mAb	D	I	Q	M	T	Q	T	T	S	S	L	S	A	S	V	G	D	R	V	T	I	S	C	R	A	S	Q	D	I	-	-	-	-	-	-	S	S	Y	L	N	W	Y	Q	Q	K	P	D	K	A
Pembrolizumab	Heavy Chain
	# experimental mutations:													23
	# humab mutations:													11
	mutation ratio:													0.478261
	overlap ratio:													0.727273
	adjusted OR:													0.727273
	1	2	3	4	5	6	7	8	9	10	11	12	13	14	15	16	17	18	19	20	21	22	23	24	25	26	27	28	29	30	31	32	33	34	35	36	37	38	39	40	41	42	43	44	45	46	47	48	49
Precursor	Q	V	Q	L	Q	Q	P	G	A	-	E	L	V	K	P	G	T	S	V	K	L	S	C	K	A	S	G	Y	T	F	-	-	-	-	T	N	Y	Y	M	Y	W	V	K	Q	R	P	G	Q	G
					m		m		m			m	m				m				m																						m		m
Experimental	Q	V	Q	L	V	Q	S	G	V	-	E	V	K	K	P	G	A	S	V	K	V	S	C	K	A	S	G	Y	T	F	-	-	-	-	T	N	Y	Y	M	Y	W	V	R	Q	A	P	G	Q	G
					i							i	i																														i		i
Hu-mAb	Q	V	Q	L	V	Q	P	G	A	-	E	V	K	K	P	G	T	S	V	K	L	S	C	K	A	S	G	Y	T	F	-	-	-	-	T	N	Y	Y	M	Y	W	V	R	Q	A	P	G	Q	G
	Light Chain
	# experimental mutations:													20
	# humab mutations:													12
	mutation ratio:													0.6
	overlap ratio:													0.75
	adjusted OR:													0.75
	1	2	3	4	5	6	7	8	9	10	11	12	13	14	15	16	17	18	19	20	21	22	23	24	25	26	27	28	29	30	31	32	33	34	35	36	37	38	39	40	41	42	43	44	45	46	47	48	49
Precursor	D	I	V	L	T	Q	S	P	A	S	L	A	V	S	L	G	Q	R	A	A	I	S	C	R	A	S	K	G	V	S	T	-	-	S	G	Y	S	Y	L	H	W	Y	Q	Q	K	P	G	Q	S
	m									m		m	m		m		m			m	m																												m
Experimental	E	I	V	L	T	Q	S	P	A	T	L	S	L	S	P	G	E	R	A	T	L	S	C	R	A	S	K	G	V	S	T	-	-	S	G	Y	S	Y	L	H	W	Y	Q	Q	K	P	G	Q	A
	i									i					i		i				i																			d
Hu-mAb	E	I	V	L	T	Q	S	P	A	T	L	A	V	S	P	G	E	R	A	A	L	S	C	R	A	S	K	G	V	S	T	-	-	S	G	Y	S	Y	L	A	W	Y	Q	Q	K	P	G	Q	S
Pertuzumab	Heavy Chain
	# experimental mutations:													32
	# humab mutations:													19
	mutation ratio:													0.59375
	overlap ratio:													0.684211
	adjusted OR:													0.789474
	1	2	3	4	5	6	7	8	9	10	11	12	13	14	15	16	17	18	19	20	21	22	23	24	25	26	27	28	29	30	31	32	33	34	35	36	37	38	39	40	41	42	43	44	45	46	47	48	49
Precursor	E	V	Q	L	Q	Q	S	G	P	-	E	L	V	K	P	G	T	S	V	K	I	S	C	K	A	S	G	F	T	F	-	-	-	-	T	D	Y	T	M	D	W	V	K	Q	S	H	G	K	S
					m	m			m		m			m			m		m	m	m			m																			m		m	m			m
Experimental	E	V	Q	L	V	E	S	G	G	-	G	L	V	Q	P	G	G	S	L	R	L	S	C	A	A	S	G	F	T	F	-	-	-	-	T	D	Y	T	M	D	W	V	R	Q	A	P	G	K	G
					s				i		d						i		i	i				s																			i		i
Hu-mAb	E	V	Q	L	L	Q	S	G	G	-	T	L	V	K	P	G	G	S	L	R	I	S	C	V	A	S	G	F	T	F	-	-	-	-	T	D	Y	T	M	D	W	V	R	Q	A	H	G	K	S
	Light Chain
	# experimental mutations:													20
	# humab mutations:													10
	mutation ratio:													0.5
	overlap ratio:													0.8
	adjusted OR:													0.9
	1	2	3	4	5	6	7	8	9	10	11	12	13	14	15	16	17	18	19	20	21	22	23	24	25	26	27	28	29	30	31	32	33	34	35	36	37	38	39	40	41	42	43	44	45	46	47	48	49
Precursor	D	T	V	M	T	Q	S	H	K	I	M	S	T	S	V	G	D	R	V	S	I	T	C	K	A	S	Q	D	V	-	-	-	-	-	-	S	I	G	V	A	W	Y	Q	Q	R	P	G	Q	S
		m	m					m	m	m	m		m							m																									m			m	m
Experimental	D	I	Q	M	T	Q	S	P	S	S	L	S	A	S	V	G	D	R	V	T	I	T	C	K	A	S	Q	D	V	-	-	-	-	-	-	S	I	G	V	A	W	Y	Q	Q	K	P	G	K	A
			i						i				i											s																									i
Hu-mAb	D	T	Q	M	T	Q	S	H	S	I	M	S	A	S	V	G	D	R	V	S	I	T	C	R	A	S	Q	D	V	-	-	-	-	-	-	S	I	G	V	A	W	Y	Q	Q	R	P	G	Q	A
Ixekizumab	Heavy Chain
	# experimental mutations:													29
	# humab mutations:													12
	mutation ratio:													0.413793
	overlap ratio:													0.75
	adjusted OR:													0.75
	1	2	3	4	5	6	7	8	9	10	11	12	13	14	15	16	17	18	19	20	21	22	23	24	25	26	27	28	29	30	31	32	33	34	35	36	37	38	39	40	41	42	43	44	45	46	47	48	49
Precursor	Q	V	Q	L	Q	Q	S	R	P	-	E	L	V	K	P	G	A	S	V	K	I	S	C	K	A	S	G	Y	S	F	-	-	-	-	T	D	Y	N	M	N	W	V	K	Q	S	N	G	K	S
					m			m	m			m	m				m				m																	*	m	m			m		m	m		m	m
Experimental	Q	V	Q	L	V	Q	S	G	A	-	E	V	K	K	P	G	S	S	V	K	V	S	C	K	A	S	G	Y	S	F	-	-	-	-	T	D	Y	H	I	H	W	V	R	Q	A	P	G	Q	G
					i				i			i	i																														i		i
Hu-mAb	Q	V	Q	L	V	Q	S	R	A	-	E	V	K	K	P	G	A	S	V	K	I	S	C	K	A	S	G	Y	S	F	-	-	-	-	T	D	Y	N	M	N	W	V	R	Q	A	N	G	K	S
	Light Chain
	# experimental mutations:													12
	# humab mutations:													9
	mutation ratio:													0.75
	overlap ratio:													0.777778
	adjusted OR:													1
	1	2	3	4	5	6	7	8	9	10	11	12	13	14	15	16	17	18	19	20	21	22	23	24	25	26	27	28	29	30	31	32	33	34	35	36	37	38	39	40	41	42	43	44	45	46	47	48	49
Precursor	D	V	V	L	T	Q	T	P	L	S	L	P	V	S	L	G	D	Q	A	S	I	S	C	R	S	S	Q	S	L	V	H	S	-	N	G	N	T	Y	L	H	W	Y	L	Q	K	P	G	Q	S
		m		m								m		m	m		m	m									*							*
Experimental	D	I	V	M	T	Q	T	P	L	S	L	S	V	T	P	G	Q	P	A	S	I	S	C	R	S	S	R	S	L	V	H	S	-	R	G	N	T	Y	L	H	W	Y	L	Q	K	P	G	Q	S
							s							i			i	i																											s
Hu-mAb	D	V	V	L	T	Q	S	P	L	S	L	P	V	T	L	G	Q	P	A	S	I	S	C	R	S	S	Q	S	L	V	H	S	-	N	G	N	T	Y	L	H	W	Y	L	Q	R	P	G	Q	S
Palivizumab	Heavy Chain
	# experimental mutations:													18
	# humab mutations:													12
	mutation ratio:													0.666667
	overlap ratio:													0.75
	adjusted OR:													0.833333
	1	2	3	4	5	6	7	8	9	10	11	12	13	14	15	16	17	18	19	20	21	22	23	24	25	26	27	28	29	30	31	32	33	34	35	36	37	38	39	40	41	42	43	44	45	46	47	48	49
Precursor	Q	V	E	L	Q	E	S	G	P	-	G	I	L	Q	P	S	Q	T	L	S	L	T	C	S	F	S	G	F	S	L	S	-	-	T	S	G	M	S	V	G	W	I	R	Q	P	S	G	E	G
			m		m						m	m	m	m		m				m				m																						m		m	m
Experimental	Q	V	T	L	R	E	S	G	P	-	A	L	V	K	P	T	Q	T	L	T	L	T	C	T	F	S	G	F	S	L	S	-	-	T	S	G	M	S	V	G	W	I	R	Q	P	P	G	K	A
		s									d	i	i	i		i				i																										i			i
Hu-mAb	Q	I	E	L	Q	E	S	G	P	-	T	L	V	K	P	T	Q	T	L	T	L	T	C	S	F	S	G	F	S	L	S	-	-	T	S	G	M	S	V	G	W	I	R	Q	P	P	G	E	A
	Light Chain
	# experimental mutations:													26
	# humab mutations:													13
	mutation ratio:													0.5
	overlap ratio:													0.769231
	adjusted OR:													0.923077
	1	2	3	4	5	6	7	8	9	10	11	12	13	14	15	16	17	18	19	20	21	22	23	24	25	26	27	28	29	30	31	32	33	34	35	36	37	38	39	40	41	42	43	44	45	46	47	48	49
Precursor	D	I	Q	L	T	Q	S	P	A	I	M	S	A	S	P	G	E	K	V	T	M	T	C	S	A	S	S	S	V	-	-	-	-	-	-	-	G	Y	M	H	W	Y	Q	Q	K	S	S	T	S
				m					m	m	m				m		m	m			m			m	m	m	*																			m	m	m	m
Experimental	D	I	Q	M	T	Q	S	P	S	T	L	S	A	S	V	G	D	R	V	T	I	T	C	K	C	Q	L	S	V	-	-	-	-	-	-	-	G	Y	M	H	W	Y	Q	Q	K	P	G	K	A
									i	i					i			i						s															s										i
Hu-mAb	D	I	Q	L	T	Q	S	P	S	T	M	S	A	S	V	G	E	R	V	T	M	T	C	R	A	S	S	S	V	-	-	-	-	-	-	-	G	Y	L	H	W	Y	Q	Q	K	S	S	T	A
Certolizumab	Heavy Chain
	# experimental mutations:													31
	# humab mutations:													18
	mutation ratio:													0.580645
	overlap ratio:													0.611111
	adjusted OR:													0.777778
	1	2	3	4	5	6	7	8	9	10	11	12	13	14	15	16	17	18	19	20	21	22	23	24	25	26	27	28	29	30	31	32	33	34	35	36	37	38	39	40	41	42	43	44	45	46	47	48	49
Precursor	Q	I	Q	L	V	Q	S	G	P	-	E	L	K	K	P	G	E	T	V	K	I	S	C	K	A	S	G	Y	V	F	-	-	-	-	T	D	Y	G	M	N	W	V	K	Q	A	P	G	K	A
	m	m				m			m		m		m	m			m	m	m	m	m			m																			m						m
Experimental	E	V	Q	L	V	E	S	G	G	-	G	L	V	Q	P	G	G	S	L	R	L	S	C	A	A	S	G	Y	V	F	-	-	-	-	T	D	Y	G	M	N	W	V	R	Q	A	P	G	K	G
									i		d			i				d		i				i																			i
Hu-mAb	Q	I	Q	L	V	Q	S	G	G	-	D	L	K	Q	P	G	E	Y	V	R	I	S	C	A	A	S	G	Y	V	F	-	-	-	-	T	D	Y	G	M	N	W	V	R	Q	A	P	G	K	A
	Light Chain
	# experimental mutations:													20
	# humab mutations:													10
	mutation ratio:													0.5
	overlap ratio:													0.8
	adjusted OR:													0.9
	1	2	3	4	5	6	7	8	9	10	11	12	13	14	15	16	17	18	19	20	21	22	23	24	25	26	27	28	29	30	31	32	33	34	35	36	37	38	39	40	41	42	43	44	45	46	47	48	49
Precursor	D	I	V	M	T	Q	S	Q	K	F	M	S	T	S	V	G	D	R	V	S	V	T	C	K	A	S	Q	N	V	-	-	-	-	-	-	G	T	N	V	A	W	Y	Q	Q	K	P	G	Q	S
			m					m	m	m	m		m							m	m																											m	m
Experimental	D	I	Q	M	T	Q	S	P	S	S	L	S	A	S	V	G	D	R	V	T	I	T	C	K	A	S	Q	N	V	-	-	-	-	-	-	G	T	N	V	A	W	Y	Q	Q	K	P	G	K	A
			i						i				i											s																									i
Hu-mAb	D	I	Q	M	T	Q	S	Q	S	F	M	S	A	S	V	G	D	R	V	S	V	T	C	R	A	S	Q	N	V	-	-	-	-	-	-	G	T	N	V	A	W	Y	Q	Q	K	P	G	Q	A
Idarucizumab	Heavy Chain
	# experimental mutations:													24
	# humab mutations:													15
	mutation ratio:													0.625
	overlap ratio:													0.8
	adjusted OR:													0.8
	1	2	3	4	5	6	7	8	9	10	11	12	13	14	15	16	17	18	19	20	21	22	23	24	25	26	27	28	29	30	31	32	33	34	35	36	37	38	39	40	41	42	43	44	45	46	47	48	49
Precursor	Q	V	Q	L	E	Q	S	G	P	-	G	L	V	A	P	S	Q	R	L	S	I	T	C	T	V	S	G	F	S	L	-	-	-	-	T	S	Y	I	V	D	W	V	R	Q	S	P	G	K	G
					m	m								m			m	m			m																					m			m
Experimental	Q	V	Q	L	Q	E	S	G	P	-	G	L	V	K	P	S	E	T	L	S	L	T	C	T	V	S	G	F	S	L	-	-	-	-	T	S	Y	I	V	D	W	I	R	Q	P	P	G	K	G
					i		d										i	i			i																		d			i
Hu-mAb	Q	V	Q	L	Q	Q	W	G	P	-	G	L	V	A	P	S	E	T	L	S	L	T	C	T	V	S	G	F	S	L	-	-	-	-	T	S	Y	I	W	D	W	I	R	Q	S	P	G	K	G
	Light Chain
	# experimental mutations:													8
	# humab mutations:													6
	mutation ratio:													0.75
	overlap ratio:													0.666667
	adjusted OR:													0.666667
	1	2	3	4	5	6	7	8	9	10	11	12	13	14	15	16	17	18	19	20	21	22	23	24	25	26	27	28	29	30	31	32	33	34	35	36	37	38	39	40	41	42	43	44	45	46	47	48	49
Precursor	D	V	V	M	T	Q	T	P	L	T	L	S	V	T	I	G	Q	P	A	S	I	S	C	K	S	S	Q	S	L	L	Y	T	-	N	G	K	T	Y	L	Y	W	L	L	Q	R	P	G	Q	S
							m			m		m			m																			*								m
Experimental	D	V	V	M	T	Q	S	P	L	S	L	P	V	T	L	G	Q	P	A	S	I	S	C	K	S	S	Q	S	L	L	Y	T	-	D	G	K	T	Y	L	Y	W	F	L	Q	R	P	G	Q	S
							i			i					d																											i
Hu-mAb	D	V	V	M	T	Q	S	P	L	S	L	S	V	T	P	G	Q	P	A	S	I	S	C	K	S	S	Q	S	L	L	Y	T	-	N	G	K	T	Y	L	Y	W	F	L	Q	R	P	G	Q	S
Reslizumab	Heavy Chain
	# experimental mutations:													21
	# humab mutations:													10
	mutation ratio:													0.47619
	overlap ratio:													0.5
	adjusted OR:													0.8
	1	2	3	4	5	6	7	8	9	10	11	12	13	14	15	16	17	18	19	20	21	22	23	24	25	26	27	28	29	30	31	32	33	34	35	36	37	38	39	40	41	42	43	44	45	46	47	48	49
Precursor	E	V	K	L	L	E	S	G	G	-	G	L	V	Q	P	S	Q	T	L	S	L	T	C	T	V	S	G	L	S	L	-	-	-	-	T	S	N	S	V	N	W	I	R	Q	P	P	G	K	G
			m		m											m	m	m		m		m		m																					m
Experimental	E	V	Q	L	V	E	S	G	G	-	G	L	V	Q	P	G	G	S	L	R	L	S	C	A	V	S	G	L	S	L	-	-	-	-	T	S	N	S	V	N	W	I	R	Q	A	P	G	K	G
																i	i			i																									i
Hu-mAb	E	V	K	L	L	E	S	G	G	-	G	L	V	Q	P	G	G	T	L	R	L	T	C	T	V	S	G	L	S	L	-	-	-	-	T	S	N	S	V	N	W	I	R	Q	A	P	G	K	G
	Light Chain
	# experimental mutations:													20
	# humab mutations:													6
	mutation ratio:													0.3
	overlap ratio:													0.833333
	adjusted OR:													1
	1	2	3	4	5	6	7	8	9	10	11	12	13	14	15	16	17	18	19	20	21	22	23	24	25	26	27	28	29	30	31	32	33	34	35	36	37	38	39	40	41	42	43	44	45	46	47	48	49
Precursor	D	I	Q	M	T	Q	S	P	A	S	L	S	A	S	L	G	E	T	I	S	I	E	C	L	A	S	E	G	I	-	-	-	-	-	-	S	S	Y	L	A	W	Y	Q	Q	K	P	G	K	S
									m						m		m	m	m	m		m																											m
Experimental	D	I	Q	M	T	Q	S	P	S	S	L	S	A	S	V	G	D	R	V	T	I	T	C	L	A	S	E	G	I	-	-	-	-	-	-	S	S	Y	L	A	W	Y	Q	Q	K	P	G	K	A
																	i	i																															i
Hu-mAb	D	I	Q	M	T	Q	S	P	A	S	L	S	A	S	L	G	D	R	I	S	I	E	C	L	A	S	E	G	I	-	-	-	-	-	-	S	S	Y	L	A	W	Y	Q	Q	K	P	G	K	A
Solanezumab	Heavy Chain
	# experimental mutations:													16
	# humab mutations:													10
	mutation ratio:													0.625
	overlap ratio:													0.5
	adjusted OR:													0.7
	1	2	3	4	5	6	7	8	9	10	11	12	13	14	15	16	17	18	19	20	21	22	23	24	25	26	27	28	29	30	31	32	33	34	35	36	37	38	39	40	41	42	43	44	45	46	47	48	49
Precursor	E	V	K	L	V	E	S	G	G	-	G	L	V	Q	P	G	G	S	L	K	L	S	C	A	V	S	G	F	T	F	-	-	-	-	S	R	Y	S	M	S	W	V	R	Q	T	P	E	K	R
			m																	m					m																				m		m		m
Experimental	E	V	Q	L	V	E	S	G	G	-	G	L	V	Q	P	G	G	S	L	R	L	S	C	A	A	S	G	F	T	F	-	-	-	-	S	R	Y	S	M	S	W	V	R	Q	A	P	G	K	G
	d											s								i																									i		i		i
Hu-mAb	Q	V	K	L	V	E	S	G	G	-	G	V	V	Q	P	G	G	S	L	R	L	S	C	A	V	S	G	F	T	F	-	-	-	-	S	R	Y	S	M	S	W	V	R	Q	A	P	G	K	G
	Light Chain
	# experimental mutations:													10
	# humab mutations:													8
	mutation ratio:													0.8
	overlap ratio:													0.875
	adjusted OR:													1
	1	2	3	4	5	6	7	8	9	10	11	12	13	14	15	16	17	18	19	20	21	22	23	24	25	26	27	28	29	30	31	32	33	34	35	36	37	38	39	40	41	42	43	44	45	46	47	48	49
Precursor	D	V	V	M	T	Q	T	P	L	S	L	P	V	S	L	G	D	Q	A	S	I	S	C	R	S	S	Q	S	L	I	Y	S	-	D	G	N	A	Y	L	H	W	F	L	Q	K	P	G	Q	S
							m							m			m	m
Experimental	D	V	V	M	T	Q	S	P	L	S	L	P	V	T	L	G	Q	P	A	S	I	S	C	R	S	S	Q	S	L	I	Y	S	-	D	G	N	A	Y	L	H	W	F	L	Q	K	P	G	Q	S
														i			i	i																											s
Hu-mAb	D	V	V	M	T	Q	T	P	L	S	L	P	V	T	L	G	Q	P	A	S	I	S	C	R	S	S	Q	S	L	I	Y	S	-	D	G	N	A	Y	L	H	W	F	L	Q	R	P	G	Q	S
Lorvotuzumab	Heavy Chain
	# experimental mutations:													13
	# humab mutations:													10
	mutation ratio:													0.769231
	overlap ratio:													0.9
	adjusted OR:													0.9
	1	2	3	4	5	6	7	8	9	10	11	12	13	14	15	16	17	18	19	20	21	22	23	24	25	26	27	28	29	30	31	32	33	34	35	36	37	38	39	40	41	42	43	44	45	46	47	48	49
Precursor	D	V	Q	L	V	E	S	G	G	-	G	L	V	Q	P	G	G	S	R	K	L	S	C	A	A	S	G	F	T	F	-	-	-	-	S	S	F	G	M	H	W	V	R	Q	A	P	E	K	G
	m											m					m		m	m																											m
Experimental	Q	V	Q	L	V	E	S	G	G	-	G	V	V	Q	P	G	R	S	L	R	L	S	C	A	A	S	G	F	T	F	-	-	-	-	S	S	F	G	M	H	W	V	R	Q	A	P	G	K	G
	i											i							i	i																											i
Hu-mAb	Q	V	Q	L	V	E	S	G	G	-	G	V	V	Q	P	G	G	S	L	R	L	S	C	A	A	S	G	F	T	F	-	-	-	-	S	S	F	G	M	H	W	V	R	Q	A	P	G	K	G
	Light Chain
	# experimental mutations:													13
	# humab mutations:													11
	mutation ratio:													0.846154
	overlap ratio:													0.818182
	adjusted OR:													0.818182
	1	2	3	4	5	6	7	8	9	10	11	12	13	14	15	16	17	18	19	20	21	22	23	24	25	26	27	28	29	30	31	32	33	34	35	36	37	38	39	40	41	42	43	44	45	46	47	48	49
Precursor	D	V	L	M	T	Q	T	P	L	S	L	P	V	S	L	G	D	Q	A	S	I	S	C	R	S	S	Q	I	I	I	H	S	-	D	G	N	T	Y	L	E	W	F	L	Q	K	P	G	Q	S
			m				m							m			m	m																									m		m
Experimental	D	V	V	M	T	Q	S	P	L	S	L	P	V	T	L	G	Q	P	A	S	I	S	C	R	S	S	Q	I	I	I	H	S	-	D	G	N	T	Y	L	E	W	F	Q	Q	R	P	G	Q	S
							i							i			i	i																						d			i		i
Hu-mAb	D	V	L	M	T	Q	S	P	L	S	L	P	V	T	L	G	Q	P	A	S	I	S	C	R	S	S	Q	I	I	I	H	S	-	D	G	N	T	Y	L	Y	W	F	Q	Q	R	P	G	Q	S
Pinatuzumab	Heavy Chain
	# experimental mutations:													33
	# humab mutations:													23
	mutation ratio:													0.69697
	overlap ratio:													0.608696
	adjusted OR:													0.782609
	1	2	3	4	5	6	7	8	9	10	11	12	13	14	15	16	17	18	19	20	21	22	23	24	25	26	27	28	29	30	31	32	33	34	35	36	37	38	39	40	41	42	43	44	45	46	47	48	49
Precursor	Q	V	Q	L	Q	Q	S	G	P	-	E	L	V	K	P	G	A	S	V	K	I	S	C	K	A	S	G	Y	E	F	-	-	-	-	S	R	S	W	M	N	W	V	K	Q	R	P	G	Q	G
	m				m	m			m		m			m			m		m	m	m			m																			m		m			m
Experimental	E	V	Q	L	V	E	S	G	G	-	G	L	V	Q	P	G	G	S	L	R	L	S	C	A	A	S	G	Y	E	F	-	-	-	-	S	R	S	W	M	N	W	V	R	Q	A	P	G	K	G
					i				i				s	i			i		i	i				s																			i		i
Hu-mAb	Q	V	Q	L	V	Q	S	G	G	-	E	L	I	Q	P	G	G	S	L	R	I	S	C	V	A	S	G	Y	E	F	-	-	-	-	S	R	S	W	M	N	W	V	R	Q	A	P	G	Q	G
	Light Chain
	# experimental mutations:													23
	# humab mutations:													19
	mutation ratio:													0.826087
	overlap ratio:													0.736842
	adjusted OR:													0.789474
	1	2	3	4	5	6	7	8	9	10	11	12	13	14	15	16	17	18	19	20	21	22	23	24	25	26	27	28	29	30	31	32	33	34	35	36	37	38	39	40	41	42	43	44	45	46	47	48	49
Precursor	D	I	L	M	T	Q	T	P	L	S	L	P	V	S	L	G	D	Q	A	S	I	S	C	R	S	S	Q	S	I	V	H	S	-	N	G	N	T	F	L	E	W	Y	L	Q	K	P	G	Q	S
			m				m		m			m	m		m			m	m	m		m												*									m					m	m
Experimental	D	I	Q	M	T	Q	S	P	S	S	L	S	A	S	V	G	D	R	V	T	I	T	C	R	S	S	Q	S	I	V	H	S	-	V	G	N	T	F	L	E	W	Y	Q	Q	K	P	G	K	A
	d		i				i		i	s			i		i			i							d																							i	i
Hu-mAb	A	I	Q	M	T	Q	S	P	S	T	L	P	A	S	V	G	D	R	A	S	I	S	C	R	A	S	Q	S	I	V	H	S	-	N	G	N	T	F	L	E	W	Y	L	Q	K	P	G	K	A
Etaracizumab	Heavy Chain
	# experimental mutations:													16
	# humab mutations:													12
	mutation ratio:													0.75
	overlap ratio:													0.583333
	adjusted OR:													0.833333
	1	2	3	4	5	6	7	8	9	10	11	12	13	14	15	16	17	18	19	20	21	22	23	24	25	26	27	28	29	30	31	32	33	34	35	36	37	38	39	40	41	42	43	44	45	46	47	48	49
Precursor	E	V	Q	L	E	E	S	G	G	-	G	L	V	K	P	G	G	S	L	K	L	S	C	A	A	S	G	F	A	F	-	-	-	-	S	S	Y	D	M	S	W	V	R	Q	I	P	E	K	R
	m				m							m		m			m			m									*																m		m		m
Experimental	Q	V	Q	L	V	E	S	G	G	-	G	V	V	Q	P	G	R	S	L	R	L	S	C	A	A	S	G	F	T	F	-	-	-	-	S	S	Y	D	M	S	W	V	R	Q	A	P	G	K	G
	i				s															i																											i		i
Hu-mAb	Q	V	Q	L	L	E	S	G	G	-	G	L	V	K	P	G	G	S	L	R	L	S	C	A	A	S	G	F	A	F	-	-	-	-	S	S	Y	D	M	S	W	V	R	Q	I	P	G	K	G
	Light Chain
	# experimental mutations:													25
	# humab mutations:													13
	mutation ratio:													0.52
	overlap ratio:													0.615385
	adjusted OR:													0.692308
	1	2	3	4	5	6	7	8	9	10	11	12	13	14	15	16	17	18	19	20	21	22	23	24	25	26	27	28	29	30	31	32	33	34	35	36	37	38	39	40	41	42	43	44	45	46	47	48	49
Precursor	E	L	V	M	T	Q	T	P	A	T	L	S	V	T	P	G	D	S	V	S	L	S	C	R	A	S	Q	S	I	-	-	-	-	-	-	S	N	H	L	H	W	Y	Q	Q	K	S	H	E	S
		m		m			m						m	m			m	m	m	m				m														*							m	m	m	m	m
Experimental	E	I	V	L	T	Q	S	P	A	T	L	S	L	S	P	G	E	R	A	T	L	S	C	Q	A	S	Q	S	I	-	-	-	-	-	-	S	N	F	L	H	W	Y	Q	Q	R	P	G	Q	A
														i					i																					d							i	i
Hu-mAb	E	L	V	M	T	Q	T	P	A	T	L	S	V	S	P	G	D	S	A	S	L	S	C	R	A	S	Q	S	I	-	-	-	-	-	-	S	N	H	L	A	W	Y	Q	Q	K	S	G	Q	S
Talacoluzumab	Heavy Chain
	# experimental mutations:													33
	# humab mutations:													18
	mutation ratio:													0.545455
	overlap ratio:													0.777778
	adjusted OR:													0.833333
	1	2	3	4	5	6	7	8	9	10	11	12	13	14	15	16	17	18	19	20	21	22	23	24	25	26	27	28	29	30	31	32	33	34	35	36	37	38	39	40	41	42	43	44	45	46	47	48	49
Precursor	E	V	Q	L	Q	Q	S	G	P	-	E	L	V	K	P	G	A	S	V	K	M	S	C	K	A	S	G	Y	T	F	-	-	-	-	T	D	Y	Y	M	K	W	V	K	Q	S	H	G	K	S
					m				m			m	m				m		m		m				m				*													m	m		m	m			m
Experimental	E	V	Q	L	V	Q	S	G	A	-	E	V	K	K	P	G	E	S	L	K	I	S	C	K	G	S	G	Y	S	F	-	-	-	-	T	D	Y	Y	M	K	W	A	R	Q	M	P	G	K	G
					i				i			i	i				i		i																				s	d			i
Hu-mAb	E	V	Q	L	V	Q	S	G	A	-	E	V	K	K	P	G	E	S	L	K	M	S	C	K	A	S	G	Y	T	F	-	-	-	-	T	D	Y	Y	I	G	W	V	R	Q	S	H	G	K	S
	Light Chain
	# experimental mutations:													16
	# humab mutations:													11
	mutation ratio:													0.6875
	overlap ratio:													0.727273
	adjusted OR:													0.727273
	1	2	3	4	5	6	7	8	9	10	11	12	13	14	15	16	17	18	19	20	21	22	23	24	25	26	27	28	29	30	31	32	33	34	35	36	37	38	39	40	41	42	43	44	45	46	47	48	49
Precursor	D	F	V	M	T	Q	S	P	S	S	L	T	V	T	A	G	E	K	V	T	M	S	C	K	S	S	Q	S	L	L	N	S	G	N	Q	K	N	Y	L	T	W	Y	L	Q	K	P	G	Q	P
		m							m			m		m	m			m	m		m	m		m																			m
Experimental	D	I	V	M	T	Q	S	P	D	S	L	A	V	S	L	G	E	R	A	T	I	N	C	E	S	S	Q	S	L	L	N	S	G	N	Q	K	N	Y	L	T	W	Y	Q	Q	K	P	G	Q	P
									i					d	i			i	i		d	i
Hu-mAb	D	F	V	M	T	Q	S	P	D	S	L	T	V	A	L	G	E	R	A	T	F	N	C	K	S	S	Q	S	L	L	N	S	G	N	Q	K	N	Y	L	T	W	Y	L	Q	K	P	G	Q	P
Rovalpituzumab	Heavy Chain
	# experimental mutations:													30
	# humab mutations:													21
	mutation ratio:													0.7
	overlap ratio:													0.666667
	adjusted OR:													0.666667
	1	2	3	4	5	6	7	8	9	10	11	12	13	14	15	16	17	18	19	20	21	22	23	24	25	26	27	28	29	30	31	32	33	34	35	36	37	38	39	40	41	42	43	44	45	46	47	48	49
Precursor	Q	I	Q	L	V	Q	S	G	P	-	E	L	K	K	P	G	E	T	V	K	I	S	C	K	A	S	G	Y	T	F	-	-	-	-	T	N	Y	G	M	N	W	V	K	Q	A	P	G	K	G
		m							m			m					m	m			m																						m					m
Experimental	Q	V	Q	L	V	Q	S	G	A	-	E	V	K	K	P	G	A	S	V	K	V	S	C	K	A	S	G	Y	T	F	-	-	-	-	T	N	Y	G	M	N	W	V	R	Q	A	P	G	Q	G
		i							i			i					i	i			i																						i					i
Hu-mAb	Q	V	Q	L	V	Q	S	G	A	-	E	V	K	K	P	G	A	S	V	K	V	S	C	K	A	S	G	Y	T	F	-	-	-	-	T	N	Y	G	M	N	W	V	R	Q	A	P	G	Q	G
	Light Chain
	# experimental mutations:													26
	# humab mutations:													14
	mutation ratio:													0.538462
	overlap ratio:													0.642857
	adjusted OR:													0.785714
	1	2	3	4	5	6	7	8	9	10	11	12	13	14	15	16	17	18	19	20	21	22	23	24	25	26	27	28	29	30	31	32	33	34	35	36	37	38	39	40	41	42	43	44	45	46	47	48	49
Precursor	S	I	V	M	T	Q	T	P	K	F	L	L	V	S	A	G	D	R	V	T	I	T	C	K	A	S	Q	S	V	-	-	-	-	-	-	S	N	D	V	V	W	Y	Q	Q	K	P	G	Q	S
	m						m		m	m		m			m		m		m		m	m																											m
Experimental	E	I	V	M	T	Q	S	P	A	T	L	S	V	S	P	G	E	R	A	T	L	S	C	K	A	S	Q	S	V	-	-	-	-	-	-	S	N	D	V	V	W	Y	Q	Q	K	P	G	Q	A
	i			s					d	i		i							i		i																		s
Hu-mAb	E	I	V	L	T	Q	T	P	G	T	L	S	V	S	A	G	D	R	A	T	L	T	C	K	A	S	Q	S	V	-	-	-	-	-	-	S	N	D	A	V	W	Y	Q	Q	K	P	G	Q	S
Clazakizumab	Heavy Chain
	# experimental mutations:													27
	# humab mutations:													7
	mutation ratio:													0.259259
	overlap ratio:													0.857143
	adjusted OR:													0.857143
	1	2	3	4	5	6	7	8	9	10	11	12	13	14	15	16	17	18	19	20	21	22	23	24	25	26	27	28	29	30	31	32	33	34	35	36	37	38	39	40	41	42	43	44	45	46	47	48	49
Precursor	Q	-	S	L	E	E	S	G	G	-	R	L	V	T	P	G	T	P	L	T	L	T	C	T	A	S	G	F	S	L	-	-	-	-	S	N	Y	Y	V	T	W	V	R	Q	A	P	G	K	G
	m	m	m		m						m			m			m	m		m		m		m
Experimental	E	V	Q	L	V	E	S	G	G	-	G	L	V	Q	P	G	G	S	L	R	L	S	C	A	A	S	G	F	S	L	-	-	-	-	S	N	Y	Y	V	T	W	V	R	Q	A	P	G	K	G
																	i	i		i				i
Hu-mAb	Q	-	S	L	E	E	S	G	G	-	R	L	V	T	P	G	G	S	L	R	L	T	C	A	A	S	G	F	S	L	-	-	-	-	S	N	Y	Y	V	T	W	V	R	Q	A	P	G	K	G
	Light Chain
	# experimental mutations:													22
	# humab mutations:													4
	mutation ratio:													0.181818
	overlap ratio:													0.75
	adjusted OR:													0.75
	1	2	3	4	5	6	7	8	9	10	11	12	13	14	15	16	17	18	19	20	21	22	23	24	25	26	27	28	29	30	31	32	33	34	35	36	37	38	39	40	41	42	43	44	45	46	47	48	49
Precursor	A	Y	D	M	T	Q	T	P	A	S	V	S	A	A	V	G	G	T	V	T	I	K	C	Q	A	S	Q	S	I	-	-	-	-	-	-	N	N	E	L	S	W	Y	Q	Q	K	P	G	Q	R
		m	m				m		m		m			m			m	m				m																										m	m
Experimental	A	I	Q	M	T	Q	S	P	S	S	L	S	A	S	V	G	D	R	V	T	I	T	C	Q	A	S	Q	S	I	-	-	-	-	-	-	N	N	E	L	S	W	Y	Q	Q	K	P	G	K	A
																		i																															i
Hu-mAb	A	Y	D	M	T	Q	T	P	A	S	V	S	A	A	V	G	G	R	V	T	I	K	C	Q	A	S	Q	S	I	-	-	-	-	-	-	N	N	E	L	S	W	Y	Q	Q	K	P	G	Q	A
Ligelizumab	Heavy Chain
	# experimental mutations:													21
	# humab mutations:													11
	mutation ratio:													0.52381
	overlap ratio:													0.636364
	adjusted OR:													0.636364
	1	2	3	4	5	6	7	8	9	10	11	12	13	14	15	16	17	18	19	20	21	22	23	24	25	26	27	28	29	30	31	32	33	34	35	36	37	38	39	40	41	42	43	44	45	46	47	48	49
Precursor	Q	V	Q	L	Q	Q	S	G	A	-	E	L	M	K	P	G	A	S	V	K	I	S	C	K	T	T	G	Y	T	F	-	-	-	-	S	M	Y	W	L	E	W	V	K	Q	R	P	G	H	G
					m							m					m				m				m	m										*							m		m
Experimental	Q	V	Q	L	V	Q	S	G	A	-	E	V	M	K	P	G	S	S	V	K	V	S	C	K	A	S	G	Y	T	F	-	-	-	-	S	W	Y	W	L	E	W	V	R	Q	A	P	G	H	G
					i							i	d								i																						i		i
Hu-mAb	Q	V	Q	L	V	Q	S	G	A	-	E	V	K	K	P	G	A	S	V	K	V	S	C	K	T	T	G	Y	T	F	-	-	-	-	S	M	Y	W	L	E	W	V	R	Q	A	P	G	H	G
	Light Chain
	# experimental mutations:													21
	# humab mutations:													11
	mutation ratio:													0.52381
	overlap ratio:													0.636364
	adjusted OR:													0.909091
	1	2	3	4	5	6	7	8	9	10	11	12	13	14	15	16	17	18	19	20	21	22	23	24	25	26	27	28	29	30	31	32	33	34	35	36	37	38	39	40	41	42	43	44	45	46	47	48	49
Precursor	D	I	L	L	T	Q	S	P	A	I	L	S	V	S	P	G	E	R	V	S	F	S	C	R	A	S	Q	S	I	-	-	-	-	-	-	G	T	N	I	H	W	Y	Q	Q	R	T	D	G	S
	m		m	m						m									m	m	m																								m	m	m	m	m
Experimental	E	I	V	M	T	Q	S	P	A	T	L	S	V	S	P	G	E	R	A	T	L	S	C	R	A	S	Q	S	I	-	-	-	-	-	-	G	T	N	I	H	W	Y	Q	Q	K	P	G	Q	A
	i																		i	i																			s	d								i
Hu-mAb	E	I	L	L	T	Q	S	P	A	I	L	S	V	S	P	G	E	R	A	T	F	S	C	R	A	S	Q	S	I	-	-	-	-	-	-	G	T	N	L	A	W	Y	Q	Q	R	T	D	Q	S
Crizanlizumab	Heavy Chain
	# experimental mutations:													23
	# humab mutations:													11
	mutation ratio:													0.478261
	overlap ratio:													0.636364
	adjusted OR:													0.636364
	1	2	3	4	5	6	7	8	9	10	11	12	13	14	15	16	17	18	19	20	21	22	23	24	25	26	27	28	29	30	31	32	33	34	35	36	37	38	39	40	41	42	43	44	45	46	47	48	49
Precursor	Q	V	Q	L	Q	Q	S	G	P	-	E	L	V	K	P	G	A	L	V	K	I	S	C	K	A	S	G	Y	T	F	-	-	-	-	T	S	Y	D	I	N	W	V	K	Q	R	P	G	Q	G
					m				m			m	m					m			m				m																		m		m			m
Experimental	Q	V	Q	L	V	Q	S	G	A	-	E	V	K	K	P	G	A	S	V	K	V	S	C	K	V	S	G	Y	T	F	-	-	-	-	T	S	Y	D	I	N	W	V	R	Q	A	P	G	K	G
					i							i	i																														i		i
Hu-mAb	Q	V	Q	L	V	Q	S	G	P	-	E	V	K	K	P	G	A	L	V	K	I	S	C	K	A	S	G	Y	T	F	-	-	-	-	T	S	Y	D	I	N	W	V	R	Q	A	P	G	Q	G
	Light Chain
	# experimental mutations:													23
	# humab mutations:													20
	mutation ratio:													0.869565
	overlap ratio:													0.85
	adjusted OR:													0.95
	1	2	3	4	5	6	7	8	9	10	11	12	13	14	15	16	17	18	19	20	21	22	23	24	25	26	27	28	29	30	31	32	33	34	35	36	37	38	39	40	41	42	43	44	45	46	47	48	49
Precursor	D	I	V	L	T	Q	S	P	A	S	L	A	V	S	L	G	Q	R	A	T	I	S	C	K	A	S	Q	S	V	D	Y	-	-	D	G	H	S	Y	M	N	W	Y	Q	Q	K	P	G	Q	P
			m	m					m			m	m		m		m		m			m																										m	m
Experimental	D	I	Q	M	T	Q	S	P	S	S	L	S	A	S	V	G	D	R	V	T	I	T	C	K	A	S	Q	S	V	D	Y	-	-	D	G	H	S	Y	M	N	W	Y	Q	Q	K	P	G	K	A
			i						i			i	i		i		i					i		d															s									i	i
Hu-mAb	D	I	Q	L	T	Q	S	P	S	S	L	S	A	S	V	G	D	R	A	T	I	T	C	Q	A	S	Q	S	V	D	Y	-	-	D	G	H	S	Y	L	N	W	Y	Q	Q	K	P	G	K	A
Mogamulizumab	Heavy Chain
	# experimental mutations:													15
	# humab mutations:													6
	mutation ratio:													0.4
	overlap ratio:													0.666667
	adjusted OR:													0.666667
	1	2	3	4	5	6	7	8	9	10	11	12	13	14	15	16	17	18	19	20	21	22	23	24	25	26	27	28	29	30	31	32	33	34	35	36	37	38	39	40	41	42	43	44	45	46	47	48	49
Precursor	E	V	Q	L	V	E	S	G	G	-	D	L	M	K	P	G	G	S	L	K	I	S	C	A	A	S	G	F	I	F	-	-	-	-	S	N	Y	G	M	S	W	V	R	Q	T	P	D	M	R
													m	m			m			m	m																								m		m	m	m
Experimental	E	V	Q	L	V	E	S	G	G	-	D	L	V	Q	P	G	R	S	L	R	L	S	C	A	A	S	G	F	I	F	-	-	-	-	S	N	Y	G	M	S	W	V	R	Q	A	P	G	K	G
	d																			i																											i		i
Hu-mAb	Q	V	Q	L	V	E	S	G	G	-	D	L	M	K	P	G	G	S	L	R	I	S	C	A	A	S	G	F	I	F	-	-	-	-	S	N	Y	G	M	S	W	V	R	Q	T	P	G	M	G
	Light Chain
	# experimental mutations:													12
	# humab mutations:													6
	mutation ratio:													0.5
	overlap ratio:													0.666667
	adjusted OR:													0.666667
	1	2	3	4	5	6	7	8	9	10	11	12	13	14	15	16	17	18	19	20	21	22	23	24	25	26	27	28	29	30	31	32	33	34	35	36	37	38	39	40	41	42	43	44	45	46	47	48	49
Precursor	D	V	L	M	T	Q	T	P	L	S	L	P	V	S	L	G	D	Q	A	S	I	S	C	R	S	S	R	N	I	V	H	I	-	N	G	D	T	Y	L	E	W	Y	L	Q	R	P	G	Q	S
							m							m	m		m	m																											m
Experimental	D	V	L	M	T	Q	S	P	L	S	L	P	V	T	P	G	E	P	A	S	I	S	C	R	S	S	R	N	I	V	H	I	-	N	G	D	T	Y	L	E	W	Y	L	Q	K	P	G	Q	S
														i			d	i
Hu-mAb	D	V	L	M	T	Q	T	P	L	S	L	P	V	T	L	G	Q	P	A	S	I	S	C	R	S	S	R	N	I	V	H	I	-	N	G	D	T	Y	L	E	W	Y	L	Q	R	P	G	Q	S
Refanezumab	Heavy Chain
	# experimental mutations:													17
	# humab mutations:													15
	mutation ratio:													0.882353
	overlap ratio:													0.866667
	adjusted OR:													0.866667
	1	2	3	4	5	6	7	8	9	10	11	12	13	14	15	16	17	18	19	20	21	22	23	24	25	26	27	28	29	30	31	32	33	34	35	36	37	38	39	40	41	42	43	44	45	46	47	48	49
Precursor	E	I	Q	L	V	Q	S	G	P	-	E	L	K	K	P	G	E	T	N	K	I	S	C	K	A	S	G	Y	T	F	-	-	-	-	T	N	Y	G	M	N	W	V	K	Q	A	P	G	K	G
	m	m							m								m	m	m		m																						m					m
Experimental	Q	V	Q	L	V	Q	S	G	S	-	E	L	K	K	P	G	A	S	V	K	V	S	C	K	A	S	G	Y	T	F	-	-	-	-	T	N	Y	G	M	N	W	V	R	Q	A	P	G	Q	G
	i	i							i								i	i			i																						i
Hu-mAb	Q	V	Q	L	V	Q	S	G	S	-	E	L	K	K	P	G	A	S	N	K	V	S	C	K	A	S	G	Y	T	F	-	-	-	-	T	N	Y	G	M	N	W	V	R	Q	A	P	G	K	G
	Light Chain
	# experimental mutations:													17
	# humab mutations:													12
	mutation ratio:													0.705882
	overlap ratio:													0.916667
	adjusted OR:													1
	1	2	3	4	5	6	7	8	9	10	11	12	13	14	15	16	17	18	19	20	21	22	23	24	25	26	27	28	29	30	31	32	33	34	35	36	37	38	39	40	41	42	43	44	45	46	47	48	49
Precursor	N	I	M	M	T	Q	S	P	S	S	L	A	V	S	A	G	E	K	V	T	M	S	C	K	S	S	H	S	V	L	Y	S	S	N	Q	K	N	Y	L	A	W	Y	Q	Q	K	P	G	Q	S
	m		m						m						m			m	m		m	m																											m
Experimental	D	I	V	M	T	Q	S	P	D	S	L	A	V	S	L	G	E	R	A	T	I	N	C	K	S	S	H	S	V	L	Y	S	S	N	Q	K	N	Y	L	A	W	Y	Q	Q	K	P	G	Q	P
	i		i		s				i						i			i	i		i	i																											i
Hu-mAb	D	I	V	M	S	Q	S	P	D	S	L	A	V	S	L	G	E	R	A	T	I	N	C	K	S	S	H	S	V	L	Y	S	S	N	Q	K	N	Y	L	A	W	Y	Q	Q	K	P	G	Q	P
[truncated: 103 more columns]
