# Supplementary material for: Humanization of antibodies using a machine learning approach on large-scale repertoire data
Source: Bioinformatics. 2021 Jun 10;37(22):4041–7. doi: 10.1093/bioinformatics/btab434 (PMC8760955; doi:10.1093/bioinformatics/btab434)
Supplement: btab434_Supplementary_Data [file btab434_supplementary_data.zip › Negative_Control_Hu-mAb_Results.xlsx]

## Sheet: Heavy Chain
Therapeutic	Humanness Threshold (of experimentally humanized sequence)	HV Gene	Experimental Humanization					Hu-mAb Humanization (True V Gene Classifier)					Negative Control (NC) Hu-mAb Humanization (False V Gene Classifier)							Experimental vs. Hu-mAb (True)		NC (False) vs. Experimental		NC (False) vs. Hu-mAb (True)
			# of Mutations	# of Mutations by Location				# of Mutations	# of Mutations by Location				HV Gene for Humanization	Threshold Reached? (If N, max score reached)	# of Mutations	# of Mutations by Location				OR (%)	AOR (%)	OR (%)	AOR (%)	OR (%)	AOR (%)
				FR1	FR2	FR3	FR4		FR1	FR2	FR3	FR4				FR1	FR2	FR3	FR4
AntiCD28	0.99	HV3	33	11	5	16	1	19	7	2	9	1	HV7	N, 0.9850	36	12	3	19	2	63.1579	78.9474	25	52.7778	13.8889	41.6667
Campath	0.835	HV4	39	13	6	18	2	16	7	1	8	0	HV7	Y	22	7	3	11	1	75	87.5	9.09091	36.3636	4.54545	31.8182
Bevacizumab	0.805	HV3	25	10	3	10	2	14	5	2	6	1	HV2	N, 0.7950	40	15	8	16	1	50	57.1429	5	27.5	2.5	32.5
Herceptin	0.965	HV3	32	9	6	15	2	27	7	6	13	1	HV7	Y	30	7	4	17	2	59.2593	77.7778	30	50	16.6667	46.6667
Omalizumab	0.955	HV3	34	10	5	17	2	21	6	4	9	2	HV7	Y	29	12	3	13	1	61.9048	76.1905	20.6897	37.931	17.2414	34.4828
Eculizumab	0.975	HV1	23	5	5	11	2	15	4	4	6	1	HV6	N, 0.7300	37	11	8	18	0	73.3333	73.3333	0	35.1351	0	37.8378
Tocilizumab	0.935	HV4	23	5	5	11	2	14	5	4	5	0	HV6	N, 0.7750	33	12	8	12	1	64.2857	85.7143	15.1515	36.3636	12.1212	36.3636
Pembrolizumab	0.88	HV1	23	7	3	12	1	11	3	3	5	0	HV6	N, 0.7000	40	11	9	19	1	72.7273	72.7273	0	40	2.5	45
Pertuzumab	0.875	HV3	32	10	6	14	2	19	7	4	7	1	HV2	N, 0.8250	46	16	7	22	1	68.4211	78.9474	10.8696	41.3043	6.52174	32.6087
Ixekizumab	0.9	HV1	29	7	8	11	3	12	4	3	5	0	HV6	N, 0.6900	38	11	8	18	1	75	75	10.5263	42.1053	5.26316	42.1053
Palivizumab	0.885	HV2	18	9	3	6	0	12	7	2	3	0	HV7	Y	28	13	4	11	0	75	83.3333	0	25	0	25
Certolizumab	0.855	HV3	31	13	4	13	1	18	6	3	8	1	HV6	N, 0.7100	46	13	9	23	1	61.1111	77.7778	10.8696	34.7826	13.0435	32.6087
Idarucizumab	0.76	HV4	24	6	3	14	1	15	5	2	8	0	HV6	N, 0.7050	41	11	6	23	1	80	80	24.3902	41.4634	17.0732	39.0244
Reslizumab	0.76	HV3	21	8	2	9	2	10	3	2	5	0	HV7	Y	22	10	3	8	1	50	80	18.1818	36.3636	9.09091	40.9091
Solanezumab	0.855	HV3	16	3	3	8	2	10	3	4	3	0	HV6	N, 0.7150	47	14	11	21	1	50	70	8.51064	38.2979	6.38298	38.2979
Lorvotuzumab	0.985	HV3	13	5	1	6	1	10	4	2	3	1	HV6	N, 0.7450	43	14	9	20	0	90	90	4.65116	27.907	4.65116	27.907
Pinatuzumab	0.86	HV3	33	11	5	15	2	23	8	4	10	1	HV6	N, 0.7500	41	13	7	21	0	60.8696	78.2609	14.6341	41.4634	7.31707	39.0244
Etaracizumab	0.94	HV3	16	6	3	5	2	12	3	3	5	1	HV6	N, 0.0050	1	1	0	0	0	58.3333	83.3333	0	0	0	0
Talacotuzumab	0.815	HV5	33	8	6	17	2	18	6	3	9	0	HV6	N, 0.7000	43	13	9	20	1	77.7778	83.3333	6.97674	37.2093	4.65116	39.5349
Rovalpituzumab	0.975	HV1	30	6	4	18	2	21	6	2	13	0	HV6	N, 0.7250	40	11	8	19	2	66.6667	66.6667	5	40	2.5	37.5
Clazakizumab	0.995	HV3	27	11	1	15	0	7	4	1	2	0	HV6	N, 0.7350	42	10	9	23	0	85.7143	85.7143	9.52381	38.0952	2.38095	35.7143
Ligelizumab	0.805	HV1	21	6	3	10	2	11	4	2	5	0	HV2	Y	37	13	9	14	1	63.6364	63.6364	2.7027	27.027	2.7027	27.027
Crizanlizumab	0.865	HV1	23	7	4	11	1	11	3	3	5	0	HV6	N, 0.7650	45	11	9	23	2	63.6364	63.6364	6.66667	37.7778	6.66667	37.7778
Mogamulizumab	0.76	HV3	15	5	4	4	2	6	2	2	2	0	HV6	N, 0.7200	42	12	10	20	0	66.6667	66.6667	2.38095	35.7143	4.7619	38.0952
Refanezumab	0.86	HV7	17	7	3	7	0	15	6	2	7	0	HV2	N, 0.8550	42	12	10	20	0	86.6667	86.6667	0	26.1905	0	26.1905
MEAN																				67.9667	76.8923	9.63266	35.4709	6.49883	34.6264
MEDIAN																				66.6667	78.2609	8.51064	37.2093	4.7619	37.5

## Sheet: Light Chain
Therapeutic	Humanness Threshold (of experimentally humanized sequence)	HV Gene	Experimental Humanization					Hu-mAb Humanization (True V Gene Classifier)					Negative Control (NC) Hu-mAb Humanization (False V Gene Classifier)							Experimental vs. Hu-mAb (True)		NC (False) vs. Experimental		NC (False) vs. Hu-mAb (True)
			# of Mutations	# of Mutations by Location				# of Mutations	# of Mutations by Location				HV Gene for Humanization	Threshold Reached? (If N, max score reached)	# of Mutations	# of Mutations by Location				OR (%)	AOR (%)	OR (%)	AOR (%)	OR (%)	AOR (%)
				FR1	FR2	FR3	FR4		FR1	FR2	FR3	FR4				FR1	FR2	FR3	FR4
AntiCD28	0.805	KV4	19	6	2	10	1	11	4	2	5	0	KV2	Y	13	6	2	4	1	63.6364	72.7273	15.3846	30.7692	23.0769	38.4615
Campath	0.842	KV1	14	4	3	4	3	3	1	0	1	1	KV2	Y	25	11	3	10	1	66.6667	66.6667	12	36	4	32
Bevacizumab	0.899	KV1	16	5	4	5	2	9	3	4	2	0	KV6	Y	18	11	3	4	0	88.8889	100	11.1111	44.4444	5.55556	50
Herceptin	0.776	KV1	22	8	2	11	1	8	3	2	3	0	KV4	Y	12	10	0	2	0	87.5	87.5	16.6667	66.6667	0	58.3333
Omalizumab	0.874	KV1	25	8	3	12	2	19	7	3	8	1	KV6	N, 0.8700	27	13	3	10	1	89.4737	94.7368	18.5185	40.7407	22.2222	40.7407
Eculizumab	0.893	KV1	20	3	4	10	3	12	4	2	5	1	KV6	Y	19	10	3	6	0	83.3333	83.3333	10.5263	36.8421	10.5263	36.8421
Tocilizumab	0.65	KV1	19	4	4	8	3	9	1	3	3	2	KV2	Y	19	9	4	6	0	77.7778	88.8889	0	36.8421	0	36.8421
Pembrolizumab	0.87	KV3	20	8	2	7	3	12	5	2	5	0	KV5	Y	37	15	10	11	1	75	75	10.8108	40.5405	2.7027	37.8378
Pertuzumab	0.888	KV1	20	8	3	7	2	10	4	1	5	0	KV2	Y	28	12	5	9	2	80	90	10.7143	39.2857	0	39.2857
Ixekizumab	0.864	KV2	12	7	1	3	1	9	4	2	2	1	KV6	N, 0.8150	37	17	4	14	2	77.7778	100	5.40541	27.027	2.7027	21.6216
Palivizumab	0.876	KV1	26	11	5	9	1	13	5	3	5	0	KV2	Y	27	12	5	10	0	76.9231	92.3077	11.1111	40.7407	3.7037	40.7407
Certolizumab	0.862	KV1	20	8	2	7	3	10	4	1	4	1	KV6	Y	16	10	2	3	1	80	90	12.5	43.75	18.75	43.75
Idarucizumab	0.9	KV2	8	4	2	1	1	6	3	2	1	0	KV1	Y	34	16	5	11	2	66.6667	66.6667	2.94118	38.2353	2.94118	35.2941
Reslizumab	0.791	KV1	20	7	2	8	3	6	2	1	2	1	KV5	Y	25	11	8	6	0	83.3333	100	4	48	8	48
Solanezumab	0.888	KV2	10	4	1	3	2	8	3	2	2	1	KV3	Y	20	9	4	7	0	87.5	100	5	50	5	50
Lorvotuzumab	0.924	KV2	13	5	4	2	2	11	4	5	1	1	KV6	N, 0.8100	34	15	6	12	1	81.8182	81.8182	8.82353	35.2941	8.82353	38.2353
Pinatuzumab	0.741	KV1	23	10	3	9	1	19	9	2	8	0	KV3	Y	15	7	1	7	0	73.6842	78.9474	40	86.6667	33.3333	73.3333
Etaracizumab	0.95	KV3	25	10	6	8	1	13	2	4	7	0	KV2	N, 0.8980	34	11	8	13	2	61.5385	69.2308	23.5294	41.1765	17.6471	47.0588
Talacotuzumab	0.935	KV4	16	10	2	3	1	11	7	0	4	0	KV3	N, 0.9300	24	11	2	9	2	72.7273	72.7273	25	50	25	45.8333
Rovalpituzumab	0.98	KV3	26	10	2	12	2	14	7	2	5	0	KV2	N, 0.9260	40	17	5	15	3	64.2857	78.5714	20	52.5	7.5	47.5
Clazakizumab	0.911	KV1	22	9	2	8	3	4	1	1	2	0	KV2	Y	36	16	6	13	1	75	75	2.77778	25	0	25
Ligelizumab	0.93	KV3	21	7	6	7	1	11	3	4	4	0	KV2	N, 0.9040	36	12	9	14	1	63.6364	90.9091	16.6667	38.8889	11.1111	36.1111
Crizanlizumab	0.875	KV1	23	9	2	9	3	20	8	3	7	2	KV6	Y	31	12	7	10	2	85	95	9.67742	54.8387	12.9032	48.3871
Mogamulizumab	0.792	KV2	12	5	2	1	4	6	3	1	1	1	KV4	Y	13	5	1	7	0	66.6667	66.6667	0	23.0769	0	23.0769
Refanezumab	1	KV4	17	8	1	7	1	12	9	1	2	0	KV3	N, 0.9700	31	13	5	11	2	91.6667	100	12.9032	45.1613	9.67742	45.1613
MEAN																				76.82	84.6679	12.2427	42.8995	9.40708	41.5779
MEDIAN																				77.7778	87.5	11.1111	40.7407	7.5	40.7407
