# Supplementary material for: Humanization of antibodies using a machine learning approach on large-scale repertoire data
Source: Bioinformatics. 2021 Jun 10;37(22):4041–7. doi: 10.1093/bioinformatics/btab434 (PMC8760955; doi:10.1093/bioinformatics/btab434)
Supplement: btab434_Supplementary_Data [file btab434_supplementary_data.zip › Therapeutic_Sequences.xlsx]

## Sheet: VH
Therapeutics - VH Sequences
IMGT numberings from ANARCI
		Numbered sequence -->																										CDRH1
Name	Origin	1	2	3	4	5	6	7	8	9	10	11	12	13	14	15	16	17	18	19	20	21	22	23	24	25	26	27	28	29	30	31	32	33	34	35	36	37	38	39	40	41	42	43	44	45	46	47	48
Adalimumab	u	E	V	Q	L	V	E	S	G	G	-	G	L	V	Q	P	G	R	S	L	R	L	S	C	A	A	S	G	F	T	F	-	-	-	-	D	D	Y	A	M	H	W	V	R	Q	A	P	G	K
Afutuzumab	zu	Q	V	Q	L	V	Q	S	G	A	-	E	V	K	K	P	G	S	S	V	K	V	S	C	K	A	S	G	Y	A	F	-	-	-	-	S	Y	S	W	I	N	W	V	R	Q	A	P	G	Q
Alemtuzumab	zu	Q	V	Q	L	Q	E	S	G	P	-	G	L	V	R	P	S	Q	T	L	S	L	T	C	T	V	S	G	F	T	F	-	-	-	-	T	D	F	Y	M	N	W	V	R	Q	P	P	G	R
Alirocumab	u	E	V	Q	L	V	E	S	G	G	-	G	L	V	Q	P	G	G	S	L	R	L	S	C	A	A	S	G	F	T	F	-	-	-	-	N	N	Y	A	M	N	W	V	R	Q	A	P	G	K
Atezolizumab	zu	E	V	Q	L	V	E	S	G	G	-	G	L	V	Q	P	G	G	S	L	R	L	S	C	A	A	S	G	F	T	F	-	-	-	-	S	D	S	W	I	H	W	V	R	Q	A	P	G	K
Avelumab	u	E	V	Q	L	L	E	S	G	G	-	G	L	V	Q	P	G	G	S	L	R	L	S	C	A	A	S	G	F	T	F	-	-	-	-	S	S	Y	I	M	M	W	V	R	Q	A	P	G	K
Basiliximab	xi	Q	V	Q	L	Q	Q	S	G	T	-	V	L	A	R	P	G	A	S	V	K	M	S	C	K	A	S	G	Y	S	F	-	-	-	-	T	R	Y	W	M	H	W	I	K	Q	R	P	G	Q
Belimumab	u	Q	V	Q	L	Q	Q	S	G	A	-	E	V	K	K	P	G	S	S	V	R	V	S	C	K	A	S	G	G	T	F	-	-	-	-	N	N	N	A	I	N	W	V	R	Q	A	P	G	Q
Benralizumab	zu	E	V	Q	L	V	Q	S	G	A	-	E	V	K	K	P	G	A	S	V	K	V	S	C	K	A	S	G	Y	T	F	-	-	-	-	T	S	Y	V	I	H	W	V	R	Q	R	P	G	Q
Bevacizumab	zu	E	V	Q	L	V	E	S	G	G	-	G	L	V	Q	P	G	G	S	L	R	L	S	C	A	A	S	G	Y	T	F	-	-	-	-	T	N	Y	G	M	N	W	V	R	Q	A	P	G	K
Bezlotoxumab	u	E	V	Q	L	V	Q	S	G	A	-	E	V	K	K	S	G	E	S	L	K	I	S	C	K	G	S	G	Y	S	F	-	-	-	-	T	S	Y	W	I	G	W	V	R	Q	M	P	G	K
Bintrafusp	u	E	V	Q	L	L	E	S	G	G	-	G	L	V	Q	P	G	G	S	L	R	L	S	C	A	A	S	G	F	T	F	-	-	-	-	S	S	Y	I	M	M	W	V	R	Q	A	P	G	K
Blinatumomab	o	Q	V	Q	L	Q	Q	S	G	A	-	E	L	V	R	P	G	S	S	V	K	I	S	C	K	A	S	G	Y	A	F	-	-	-	-	S	S	Y	W	M	N	W	V	K	Q	R	P	G	Q
Brentuximab	xi	Q	I	Q	L	Q	Q	S	G	P	-	E	V	V	K	P	G	A	S	V	K	I	S	C	K	A	S	G	Y	T	F	-	-	-	-	T	D	Y	Y	I	T	W	V	K	Q	K	P	G	Q
Brodalumab	u	Q	V	Q	L	V	Q	S	G	A	-	E	V	K	K	P	G	A	S	V	K	V	S	C	K	A	S	G	Y	T	F	-	-	-	-	T	R	Y	G	I	S	W	V	R	Q	A	P	G	Q
Brolucizumab	zu	E	V	Q	L	V	E	S	G	G	-	G	L	V	Q	P	G	G	S	L	R	L	S	C	T	A	S	G	F	S	L	T	-	-	-	D	Y	Y	Y	M	T	W	V	R	Q	A	P	G	K
Burosumab	u	Q	V	Q	L	V	Q	S	G	A	-	E	V	K	K	P	G	A	S	V	K	V	S	C	K	A	S	G	Y	T	F	-	-	-	-	T	N	H	Y	M	H	W	V	R	Q	A	P	G	Q
Camrelizumab	zu	E	V	Q	L	V	E	S	G	G	-	G	L	V	Q	P	G	G	S	L	R	L	S	C	A	A	S	G	F	T	F	-	-	-	-	S	S	Y	M	M	S	W	V	R	Q	A	P	G	K
Canakinumab	u	Q	V	Q	L	V	E	S	G	G	-	G	V	V	Q	P	G	R	S	L	R	L	S	C	A	A	S	G	F	T	F	-	-	-	-	S	V	Y	G	M	N	W	V	R	Q	A	P	G	K
Cemiplimab	u	E	V	Q	L	L	E	S	G	G	-	V	L	V	Q	P	G	G	S	L	R	L	S	C	A	A	S	G	F	T	F	-	-	-	-	S	N	F	G	M	T	W	V	R	Q	A	P	G	K
Certolizumab	zu	E	V	Q	L	V	E	S	G	G	-	G	L	V	Q	P	G	G	S	L	R	L	S	C	A	A	S	G	Y	V	F	-	-	-	-	T	D	Y	G	M	N	W	V	R	Q	A	P	G	K
Cetuximab	xi	Q	V	Q	L	K	Q	S	G	P	-	G	L	V	Q	P	S	Q	S	L	S	I	T	C	T	V	S	G	F	S	L	-	-	-	-	T	N	Y	G	V	H	W	V	R	Q	S	P	G	K
Crizanlizumab	zu	Q	V	Q	L	V	Q	S	G	A	-	E	V	K	K	P	G	A	S	V	K	V	S	C	K	V	S	G	Y	T	F	-	-	-	-	T	S	Y	D	I	N	W	V	R	Q	A	P	G	K
Daclizumab	zu	Q	V	Q	L	V	Q	S	G	A	-	E	V	K	K	P	G	S	S	V	K	V	S	C	K	A	S	G	Y	T	F	-	-	-	-	T	S	Y	R	M	H	W	V	R	Q	A	P	G	Q
Daratumumab	u	E	V	Q	L	L	E	S	G	G	-	G	L	V	Q	P	G	G	S	L	R	L	S	C	A	V	S	G	F	T	F	-	-	-	-	N	S	F	A	M	S	W	V	R	Q	A	P	G	K
Denosumab	u	E	V	Q	L	L	E	S	G	G	-	G	L	V	Q	P	G	G	S	L	R	L	S	C	A	A	S	G	F	T	F	-	-	-	-	S	S	Y	A	M	S	W	V	R	Q	A	P	G	K
Derlotuximab	xi	Q	V	Q	L	K	E	S	G	P	-	G	L	V	A	P	S	Q	S	L	S	I	T	C	T	V	S	G	F	S	L	-	-	-	-	T	D	Y	G	V	R	W	I	R	Q	P	P	G	K
Dinutuximab	xi	E	V	Q	L	L	Q	S	G	P	-	E	L	E	K	P	G	A	S	V	M	I	S	C	K	A	S	G	S	S	F	-	-	-	-	T	G	Y	N	M	N	W	V	R	Q	N	I	G	K
Dupilumab	u	E	V	Q	L	V	E	S	G	G	-	G	L	E	Q	P	G	G	S	L	R	L	S	C	A	G	S	G	F	T	F	-	-	-	-	R	D	Y	A	M	T	W	V	R	Q	A	P	G	K
Durvalumab	u	E	V	Q	L	V	E	S	G	G	-	G	L	V	Q	P	G	G	S	L	R	L	S	C	A	A	S	G	F	T	F	-	-	-	-	S	R	Y	W	M	S	W	V	R	Q	A	P	G	K
Eculizumab	zu	Q	V	Q	L	V	Q	S	G	A	-	E	V	K	K	P	G	A	S	V	K	V	S	C	K	A	S	G	Y	I	F	-	-	-	-	S	N	Y	W	I	Q	W	V	R	Q	A	P	G	Q
Efalizumab	zu	E	V	Q	L	V	E	S	G	G	-	G	L	V	Q	P	G	G	S	L	R	L	S	C	A	A	S	G	Y	S	F	-	-	-	-	T	G	H	W	M	N	W	V	R	Q	A	P	G	K
Elotuzumab	zu	E	V	Q	L	V	E	S	G	G	-	G	L	V	Q	P	G	G	S	L	R	L	S	C	A	A	S	G	F	D	F	-	-	-	-	S	R	Y	W	M	S	W	V	R	Q	A	P	G	K
Emapalumab	u	E	V	Q	L	L	E	S	G	G	-	G	L	V	Q	P	G	G	S	L	R	L	S	C	A	A	S	G	F	T	F	-	-	-	-	S	S	Y	A	M	S	W	V	R	Q	A	P	G	K
Emicizumab	zu	Q	V	Q	L	V	Q	S	G	S	-	E	L	K	K	P	G	A	S	V	K	V	S	C	K	A	S	G	Y	T	F	-	-	-	-	T	D	N	N	M	D	W	V	R	Q	A	P	G	Q
Enfortumab	u	E	V	Q	L	V	E	S	G	G	-	G	L	V	Q	P	G	G	S	L	R	L	S	C	A	A	S	G	F	T	F	-	-	-	-	S	S	Y	N	M	N	W	V	R	Q	A	P	G	K
Erenumab	u	Q	V	Q	L	V	E	S	G	G	-	G	V	V	Q	P	G	R	S	L	R	L	S	C	A	A	S	G	F	T	F	-	-	-	-	S	S	F	G	M	H	W	V	R	Q	A	P	G	K
Evolocumab	u	E	V	Q	L	V	Q	S	G	A	-	E	V	K	K	P	G	A	S	V	K	V	S	C	K	A	S	G	Y	T	L	-	-	-	-	T	S	Y	G	I	S	W	V	R	Q	A	P	G	Q
Fremanezumab	zu	E	V	Q	L	V	E	S	G	G	-	G	L	V	Q	P	G	G	S	L	R	L	S	C	A	A	S	G	F	T	F	-	-	-	-	S	N	Y	W	I	S	W	V	R	Q	A	P	G	K
Galcanezumab	zu	Q	V	Q	L	V	Q	S	G	A	-	E	V	K	K	P	G	S	S	V	K	V	S	C	K	A	S	G	Y	T	F	-	-	-	-	G	N	Y	W	M	Q	W	V	R	Q	A	P	G	Q
Gemtuzumab	zu	E	V	Q	L	V	Q	S	G	A	-	E	V	K	K	P	G	S	S	V	K	V	S	C	K	A	S	G	Y	T	I	-	-	-	-	T	D	S	N	I	H	W	V	R	Q	A	P	G	Q
Golimumab	u	Q	V	Q	L	V	E	S	G	G	-	G	V	V	Q	P	G	R	S	L	R	L	S	C	A	A	S	G	F	I	F	-	-	-	-	S	S	Y	A	M	H	W	V	R	Q	A	P	G	N
Guselkumab	u	E	V	Q	L	V	Q	S	G	A	-	E	V	K	K	P	G	E	S	L	K	I	S	C	K	G	S	G	Y	S	F	-	-	-	-	S	N	Y	W	I	G	W	V	R	Q	M	P	G	K
Ibalizumab	zu	Q	V	Q	L	Q	Q	S	G	P	-	E	V	V	K	P	G	A	S	V	K	M	S	C	K	A	S	G	Y	T	F	-	-	-	-	T	S	Y	V	I	H	W	V	R	Q	K	P	G	Q
Idarucizumab	zu	Q	V	Q	L	Q	E	S	G	P	-	G	L	V	K	P	S	E	T	L	S	L	T	C	T	V	S	G	F	S	L	-	-	-	-	T	S	Y	I	V	D	W	I	R	Q	P	P	G	K
Infliximab	xi	E	V	K	L	E	E	S	G	G	-	G	L	V	Q	P	G	G	S	M	K	L	S	C	V	A	S	G	F	I	F	-	-	-	-	S	N	H	W	M	N	W	V	R	Q	S	P	E	K
Inotuzumab	zu	E	V	Q	L	V	Q	S	G	A	-	E	V	K	K	P	G	A	S	V	K	V	S	C	K	A	S	G	Y	R	F	-	-	-	-	T	N	Y	W	I	H	W	V	R	Q	A	P	G	Q
Ipilimumab	u	Q	V	Q	L	V	E	S	G	G	-	G	V	V	Q	P	G	R	S	L	R	L	S	C	A	A	S	G	F	T	F	-	-	-	-	S	S	Y	T	M	H	W	V	R	Q	A	P	G	K
Itolizumab	zu	E	V	Q	L	V	E	S	G	G	-	G	L	V	K	P	G	G	S	L	K	L	S	C	A	A	S	G	F	K	F	-	-	-	-	S	R	Y	A	M	S	W	V	R	Q	A	P	G	K
Ixekizumab	zu	Q	V	Q	L	V	Q	S	G	A	-	E	V	K	K	P	G	S	S	V	K	V	S	C	K	A	S	G	Y	S	F	-	-	-	-	T	D	Y	H	I	H	W	V	R	Q	A	P	G	Q
Lambrolizumab	zu	Q	V	Q	L	V	Q	S	G	V	-	E	V	K	K	P	G	A	S	V	K	V	S	C	K	A	S	G	Y	T	F	-	-	-	-	T	N	Y	Y	M	Y	W	V	R	Q	A	P	G	Q
Lanadelumab	u	E	V	Q	L	L	E	S	G	G	-	G	L	V	Q	P	G	G	S	L	R	L	S	C	A	A	S	G	F	T	F	-	-	-	-	S	H	Y	I	M	M	W	V	R	Q	A	P	G	K
Mepolizumab	zu	Q	V	T	L	R	E	S	G	P	-	A	L	V	K	P	T	Q	T	L	T	L	T	C	T	V	S	G	F	S	L	-	-	-	-	T	S	Y	S	V	H	W	V	R	Q	P	P	G	K
Mogamulizumab	zu	E	V	Q	L	V	E	S	G	G	-	D	L	V	Q	P	G	R	S	L	R	L	S	C	A	A	S	G	F	I	F	-	-	-	-	S	N	Y	G	M	S	W	V	R	Q	A	P	G	K
Moxetumomab	o	E	V	Q	L	V	E	S	G	G	-	G	L	V	K	P	G	G	S	L	K	L	S	C	A	A	S	G	F	A	F	-	-	-	-	S	I	Y	D	M	S	W	V	R	Q	T	P	E	K
Muromonab	o	Q	V	Q	L	Q	Q	S	G	A	-	E	L	A	R	P	G	A	S	V	K	M	S	C	K	A	S	G	Y	T	F	-	-	-	-	T	R	Y	T	M	H	W	V	K	Q	R	P	G	Q
Natalizumab	zu	Q	V	Q	L	V	Q	S	G	A	-	E	V	K	K	P	G	A	S	V	K	V	S	C	K	A	S	G	F	N	I	-	-	-	-	K	D	T	Y	I	H	W	V	R	Q	A	P	G	Q
Necitumumab	u	Q	V	Q	L	Q	E	S	G	P	-	G	L	V	K	P	S	Q	T	L	S	L	T	C	T	V	S	G	G	S	I	S	-	-	S	G	D	Y	Y	W	S	W	I	R	Q	P	P	G	K
Netakimab	zu	Q	V	Q	L	V	Q	S	G	G	-	G	L	V	Q	A	G	G	S	L	R	L	S	C	A	A	S	G	G	T	F	-	-	-	-	A	T	S	P	M	G	W	L	R	Q	A	P	G	K
Nimotuzumab	zu	Q	V	Q	L	Q	Q	S	G	A	-	E	V	K	K	P	G	S	S	V	K	V	S	C	K	A	S	G	Y	T	F	-	-	-	-	T	N	Y	Y	I	Y	W	V	R	Q	A	P	G	Q
Nivolumab	u	Q	V	Q	L	V	E	S	G	G	-	G	V	V	Q	P	G	R	S	L	R	L	D	C	K	A	S	G	I	T	F	-	-	-	-	S	N	S	G	M	H	W	V	R	Q	A	P	G	K
Obiltoxaximab	zu	Q	V	Q	L	Q	Q	S	G	P	-	E	L	K	K	P	G	A	S	V	K	V	S	C	K	D	S	G	Y	A	F	-	-	-	-	S	S	S	W	M	N	W	V	R	Q	A	P	G	Q
Obinutuzumab	zu	Q	V	Q	L	V	Q	S	G	A	-	E	V	K	K	P	G	S	S	V	K	V	S	C	K	A	S	G	Y	A	F	-	-	-	-	S	Y	S	W	I	N	W	V	R	Q	A	P	G	Q
Ocrelizumab	zu	E	V	Q	L	V	E	S	G	G	-	G	L	V	Q	P	G	G	S	L	R	L	S	C	A	A	S	G	Y	T	F	-	-	-	-	T	S	Y	N	M	H	W	V	R	Q	A	P	G	K
Ofatumumab	u	E	V	Q	L	V	E	S	G	G	-	G	L	V	Q	P	G	R	S	L	R	L	S	C	A	A	S	G	F	T	F	-	-	-	-	N	D	Y	A	M	H	W	V	R	Q	A	P	G	K
Olaratumab	u	Q	L	Q	L	Q	E	S	G	P	-	G	L	V	K	P	S	E	T	L	S	L	T	C	T	V	S	G	G	S	I	N	-	-	S	S	S	Y	Y	W	G	W	L	R	Q	S	P	G	K
Omalizumab	zu	E	V	Q	L	V	E	S	G	G	-	G	L	V	Q	P	G	G	S	L	R	L	S	C	A	V	S	G	Y	S	I	T	-	-	-	S	G	Y	S	W	N	W	I	R	Q	A	P	G	K
Palivizumab	zu	Q	V	T	L	R	E	S	G	P	-	A	L	V	K	P	T	Q	T	L	T	L	T	C	T	F	S	G	F	S	L	S	-	-	T	S	G	M	S	V	G	W	I	R	Q	P	P	G	K
Panitumumab	u	Q	V	Q	L	Q	E	S	G	P	-	G	L	V	K	P	S	E	T	L	S	L	T	C	T	V	S	G	G	S	V	S	-	-	S	G	D	Y	Y	W	T	W	I	R	Q	S	P	G	K
Pembrolizumab	zu	Q	V	Q	L	V	Q	S	G	V	-	E	V	K	K	P	G	A	S	V	K	V	S	C	K	A	S	G	Y	T	F	-	-	-	-	T	N	Y	Y	M	Y	W	V	R	Q	A	P	G	Q
Pertuzumab	zu	E	V	Q	L	V	E	S	G	G	-	G	L	V	Q	P	G	G	S	L	R	L	S	C	A	A	S	G	F	T	F	-	-	-	-	T	D	Y	T	M	D	W	V	R	Q	A	P	G	K
Polatuzumab	zu	E	V	Q	L	V	E	S	G	G	-	G	L	V	Q	P	G	G	S	L	R	L	S	C	A	A	S	G	Y	T	F	-	-	-	-	S	S	Y	W	I	E	W	V	R	Q	A	P	G	K
Racotumomab	o	Q	V	Q	L	Q	Q	S	G	A	-	E	L	V	K	P	G	A	S	V	K	L	S	C	K	A	S	G	Y	T	F	-	-	-	-	T	S	Y	D	I	N	W	V	R	Q	R	P	E	Q
Ramucirumab	u	E	V	Q	L	V	Q	S	G	G	-	G	L	V	K	P	G	G	S	L	R	L	S	C	A	A	S	G	F	T	F	-	-	-	-	S	S	Y	S	M	N	W	V	R	Q	A	P	G	K
Ranibizumab	zu	E	V	Q	L	V	E	S	G	G	-	G	L	V	Q	P	G	G	S	L	R	L	S	C	A	A	S	G	Y	D	F	-	-	-	-	T	H	Y	G	M	N	W	V	R	Q	A	P	G	K
Ravulizumab	zu	Q	V	Q	L	V	Q	S	G	A	-	E	V	K	K	P	G	A	S	V	K	V	S	C	K	A	S	G	H	I	F	-	-	-	-	S	N	Y	W	I	Q	W	V	R	Q	A	P	G	Q
Reslizumab	zu	E	V	Q	L	V	E	S	G	G	-	G	L	V	Q	P	G	G	S	L	R	L	S	C	A	V	S	G	L	S	L	-	-	-	-	T	S	N	S	V	N	W	I	R	Q	A	P	G	K
Risankizumab	zu	Q	V	Q	L	V	Q	S	G	A	-	E	V	K	K	P	G	S	S	V	K	V	S	C	K	A	S	G	Y	T	F	-	-	-	-	T	D	Q	T	I	H	W	M	R	Q	A	P	G	Q
Rituximab	xi	Q	V	Q	L	Q	Q	P	G	A	-	E	L	V	K	P	G	A	S	V	K	M	S	C	K	A	S	G	Y	T	F	-	-	-	-	T	S	Y	N	M	H	W	V	K	Q	T	P	G	R
Romosozumab	zu	E	V	Q	L	V	Q	S	G	A	-	E	V	K	K	P	G	A	S	V	K	V	S	C	K	A	S	G	Y	T	F	-	-	-	-	T	D	Y	N	M	H	W	V	R	Q	A	P	G	Q
Sarilumab	u	E	V	Q	L	V	E	S	G	G	-	G	L	V	Q	P	G	R	S	L	R	L	S	C	A	A	S	R	F	T	F	-	-	-	-	D	D	Y	A	M	H	W	V	R	Q	A	P	G	K
Secukinumab	u	E	V	Q	L	V	E	S	G	G	-	G	L	V	Q	P	G	G	S	L	R	L	S	C	A	A	S	G	F	T	F	-	-	-	-	S	N	Y	W	M	N	W	V	R	Q	A	P	G	K
Siltuximab	xi	E	V	Q	L	V	E	S	G	G	-	K	L	L	K	P	G	G	S	L	K	L	S	C	A	A	S	G	F	T	F	-	-	-	-	S	S	F	A	M	S	W	F	R	Q	S	P	E	K
Sintilimab	u	Q	V	Q	L	V	Q	S	G	A	-	E	V	K	K	P	G	S	S	V	K	V	S	C	K	A	S	G	G	T	F	-	-	-	-	S	S	Y	A	I	S	W	V	R	Q	A	P	G	Q
Tildrakizumab	zu	Q	V	Q	L	V	Q	S	G	A	-	E	V	K	K	P	G	A	S	V	K	V	S	C	K	A	S	G	Y	I	F	-	-	-	-	I	T	Y	W	M	T	W	V	R	Q	A	P	G	Q
Tocilizumab	zu	Q	V	Q	L	Q	E	S	G	P	-	G	L	V	R	P	S	Q	T	L	S	L	T	C	T	V	S	G	Y	S	I	T	-	-	-	S	D	H	A	W	S	W	V	R	Q	P	P	G	R
Toripalimab	zu	Q	G	Q	L	V	Q	S	G	A	-	E	V	K	K	P	G	A	S	V	K	V	S	C	K	A	S	G	Y	T	F	-	-	-	-	T	D	Y	E	M	H	W	V	R	Q	A	P	I	H
Trastuzumab	zu	E	V	Q	L	V	E	S	G	G	-	G	L	V	Q	P	G	G	S	L	R	L	S	C	A	A	S	G	F	N	I	-	-	-	-	K	D	T	Y	I	H	W	V	R	Q	A	P	G	K
Ustekinumab	u	E	V	Q	L	V	Q	S	G	A	-	E	V	K	K	P	G	E	S	L	K	I	S	C	K	G	S	G	Y	S	F	-	-	-	-	T	T	Y	W	L	G	W	V	R	Q	M	P	G	K
Vedolizumab	zu	Q	V	Q	L	V	Q	S	G	A	-	E	V	K	K	P	G	A	S	V	K	V	S	C	K	G	S	G	Y	T	F	-	-	-	-	T	S	Y	W	M	H	W	V	R	Q	A	P	G	Q
Zolimomab	o	Q	V	Q	L	Q	Q	S	G	A	-	E	L	A	R	P	G	A	S	V	K	M	S	C	K	A	S	G	Y	T	F	-	-	-	-	T	R	Y	T	M	H	W	V	K	Q	R	P	G	Q
Edrecolomab	o	Q	V	Q	L	Q	Q	S	G	A	-	E	L	V	R	P	G	T	S	V	K	V	S	C	K	A	S	G	Y	A	F	-	-	-	-	T	N	Y	L	I	E	W	V	K	Q	R	P	G	Q
Abagovomab	o	Q	V	K	L	Q	E	S	G	A	-	E	L	A	R	P	G	A	S	V	K	L	S	C	K	A	S	G	Y	T	F	-	-	-	-	T	N	Y	W	M	Q	W	V	K	Q	R	P	G	Q
Actoxumab	u	Q	V	Q	L	V	E	S	G	G	-	G	V	V	Q	P	G	R	S	L	R	L	S	C	A	A	S	G	F	S	F	-	-	-	-	S	N	Y	G	M	H	W	V	R	Q	A	P	G	K
Aducanumab	u	Q	V	Q	L	V	E	S	G	G	-	G	V	V	Q	P	G	R	S	L	R	L	S	C	A	A	S	G	F	A	F	-	-	-	-	S	S	Y	G	M	H	W	V	R	Q	A	P	G	K
Andecaliximab	xi	Q	V	Q	L	Q	E	S	G	P	-	G	L	V	K	P	S	E	T	L	S	L	T	C	T	V	S	G	F	S	L	-	-	-	-	L	S	Y	G	V	H	W	V	R	Q	P	P	G	K
Anifrolumab	u	E	V	Q	L	V	Q	S	G	A	-	E	V	K	K	P	G	E	S	L	K	I	S	C	K	G	S	G	Y	I	F	-	-	-	-	T	N	Y	W	I	A	W	V	R	Q	M	P	G	K
Apamistamab	o	E	V	K	L	L	E	S	G	G	-	G	L	V	Q	P	G	G	S	L	K	L	S	C	A	A	S	G	F	D	F	-	-	-	-	S	R	Y	W	M	S	W	V	R	Q	A	P	G	K
Bavituximab	xi	E	V	Q	L	Q	Q	S	G	P	-	E	L	E	K	P	G	A	S	V	K	L	S	C	K	A	S	G	Y	S	F	-	-	-	-	T	G	Y	N	M	N	W	V	K	Q	S	H	G	K
Begelomab	o	Q	V	Q	L	Q	Q	S	G	A	-	E	L	V	K	P	G	A	S	V	K	L	S	C	K	A	S	G	Y	T	F	-	-	-	-	R	S	Y	D	I	N	W	V	R	Q	R	P	E	Q
Bemarituzumab	zu	Q	V	Q	L	V	Q	S	G	A	-	E	V	K	K	P	G	S	S	V	K	V	S	C	K	A	S	G	Y	I	F	-	-	-	-	T	T	Y	N	V	H	W	V	R	Q	A	P	G	Q
Bifikafusp	u	E	V	Q	L	L	E	S	G	G	-	G	L	V	Q	P	G	G	S	L	R	L	S	C	A	A	S	G	F	T	F	-	-	-	-	S	S	F	S	M	S	W	V	R	Q	A	P	G	K
Bimekizumab	zu	E	V	Q	L	V	E	S	G	G	-	G	L	V	Q	P	G	G	S	L	R	L	S	C	A	A	S	G	F	T	F	-	-	-	-	S	D	Y	N	M	A	W	V	R	Q	A	P	G	K
Birtamimab	xizu	E	V	Q	L	V	E	S	G	G	-	G	L	V	Q	P	G	G	S	L	R	L	S	C	A	A	S	G	F	T	F	-	-	-	-	N	T	Y	A	M	Y	W	I	R	Q	A	P	G	K
Bococizumab	zu	Q	V	Q	L	V	Q	S	G	A	-	E	V	K	K	P	G	A	S	V	K	V	S	C	K	A	S	G	Y	T	F	-	-	-	-	T	S	Y	Y	M	H	W	V	R	Q	A	P	G	Q
Brazikumab	u	Q	V	Q	L	V	E	S	G	G	-	G	V	V	Q	P	G	R	S	L	R	L	S	C	A	A	S	G	F	T	F	-	-	-	-	S	S	Y	G	M	H	W	V	R	Q	A	P	G	K
Cetrelimab	u	Q	V	Q	L	V	Q	S	G	A	-	E	V	K	K	P	G	S	S	V	K	V	S	C	K	A	S	G	G	T	F	-	-	-	-	S	S	Y	A	I	S	W	V	R	Q	A	P	G	Q
Claudiximab	xi	Q	V	Q	L	Q	Q	P	G	A	-	E	L	V	R	P	G	A	S	V	K	L	S	C	K	A	S	G	Y	T	F	-	-	-	-	T	S	Y	W	I	N	W	V	K	Q	R	P	G	Q
Clazakizumab	zu	E	V	Q	L	V	E	S	G	G	-	G	L	V	Q	P	G	G	S	L	R	L	S	C	A	A	S	G	F	S	L	-	-	-	-	S	N	Y	Y	V	T	W	V	R	Q	A	P	G	K
Clivatuzumab	zu	Q	V	Q	L	Q	Q	S	G	A	-	E	V	K	K	P	G	A	S	V	K	V	S	C	E	A	S	G	Y	T	F	-	-	-	-	P	S	Y	V	L	H	W	V	K	Q	A	P	G	Q
Concizumab	zu	E	V	Q	L	V	E	S	G	G	-	G	L	V	K	P	G	G	S	L	R	L	S	C	A	A	S	G	F	T	F	-	-	-	-	S	N	Y	A	M	S	W	V	R	Q	T	P	E	K
Crenezumab	zu	E	V	Q	L	V	E	S	G	G	-	G	L	V	Q	P	G	G	S	L	R	L	S	C	A	A	S	G	F	T	F	-	-	-	-	S	S	Y	G	M	S	W	V	R	Q	A	P	G	K
Depatuxizumab	xizu	Q	V	Q	L	Q	E	S	G	P	-	G	L	V	K	P	S	Q	T	L	S	L	T	C	T	V	S	G	Y	S	I	S	-	-	-	S	D	F	A	W	N	W	I	R	Q	P	P	G	K
Dostarlimab	u	E	V	Q	L	L	E	S	G	G	-	G	L	V	Q	P	G	G	S	L	R	L	S	C	A	A	S	G	F	T	F	-	-	-	-	S	S	Y	D	M	S	W	V	R	Q	A	P	G	K
Efungumab	u	E	V	Q	L	V	E	S	G	A	-	E	V	K	K	P	G	E	S	L	R	I	S	C	K	G	S	G	C	I	I	-	-	-	-	S	S	Y	W	I	S	W	V	R	Q	M	P	G	K
Epratuzumab	zu	Q	V	Q	L	V	Q	S	G	A	-	E	V	K	K	P	G	S	S	V	K	V	S	C	K	A	S	G	Y	T	F	-	-	-	-	T	S	Y	W	L	H	W	V	R	Q	A	P	G	Q
Etrolizumab	zu	E	V	Q	L	V	E	S	G	G	-	G	L	V	Q	P	G	G	S	L	R	L	S	C	A	A	S	G	F	F	I	-	-	-	-	T	N	N	Y	W	G	W	V	R	Q	A	P	G	K
Evinacumab	u	E	V	Q	L	V	E	S	G	G	-	G	V	I	Q	P	G	G	S	L	R	L	S	C	A	A	S	G	F	T	F	-	-	-	-	D	D	Y	A	M	N	W	V	R	Q	G	P	G	K
Faricimab	u	E	V	Q	L	V	E	S	G	G	-	G	L	V	Q	P	G	G	S	L	R	L	S	C	A	A	S	G	Y	D	F	-	-	-	-	T	H	Y	G	M	N	W	V	R	Q	A	P	G	K
Farletuzumab	zu	E	V	Q	L	V	E	S	G	G	-	G	V	V	Q	P	G	R	S	L	R	L	S	C	S	A	S	G	F	T	F	-	-	-	-	S	G	Y	G	L	S	W	V	R	Q	A	P	G	K
Fasinumab	u	Q	V	Q	L	V	Q	S	G	A	-	E	V	K	K	P	G	A	S	V	K	V	S	C	K	V	S	G	F	T	L	-	-	-	-	T	E	L	S	I	H	W	V	R	Q	A	P	G	K
Fulranumab	u	E	V	Q	L	V	E	S	G	G	-	G	L	V	Q	P	G	G	S	L	R	L	S	C	A	A	S	G	F	T	L	-	-	-	-	R	S	Y	S	M	N	W	V	R	Q	A	P	G	K
Ganitumab	u	Q	V	Q	L	Q	E	S	G	P	-	G	L	V	K	P	S	G	T	L	S	L	T	C	A	V	S	G	G	S	I	S	-	-	-	S	S	N	W	W	S	W	V	R	Q	P	P	G	K
Gantenerumab	u	Q	V	E	L	V	E	S	G	G	-	G	L	V	Q	P	G	G	S	L	R	L	S	C	A	A	S	G	F	T	F	-	-	-	-	S	S	Y	A	M	S	W	V	R	Q	A	P	G	K
Gevokizumab	zu	Q	V	Q	L	Q	E	S	G	P	-	G	L	V	K	P	S	Q	T	L	S	L	T	C	S	F	S	G	F	S	L	S	-	-	T	S	G	M	G	V	G	W	I	R	Q	P	S	G	K
Girentuximab	xi	D	V	K	L	V	E	S	G	G	-	G	L	V	K	L	G	G	S	L	K	L	S	C	A	A	S	G	F	T	F	-	-	-	-	S	N	Y	Y	M	S	W	V	R	Q	T	P	E	K
Glembatumumab	u	Q	V	Q	L	Q	E	S	G	P	-	G	L	V	K	P	S	Q	T	L	S	L	T	C	T	V	S	G	G	S	I	S	-	-	S	F	N	Y	Y	W	S	W	I	R	H	H	P	G	K
Ianalumab	u	Q	V	Q	L	Q	Q	S	G	P	-	G	L	V	K	P	S	Q	T	L	S	L	T	C	A	I	S	G	D	S	V	S	-	-	S	N	S	A	A	W	G	W	I	R	Q	S	P	G	R
Lampalizumab	zu	E	V	Q	L	V	Q	S	G	P	-	E	L	K	K	P	G	A	S	V	K	V	S	C	K	A	S	G	Y	T	F	-	-	-	-	T	N	Y	G	M	N	W	V	R	Q	A	P	G	Q
Lebrikizumab	zu	Q	V	T	L	R	E	S	G	P	-	A	L	V	K	P	T	Q	T	L	T	L	T	C	T	V	S	G	F	S	L	-	-	-	-	S	A	Y	S	V	N	W	I	R	Q	P	P	G	K
Lenvervimab	zu	E	V	Q	L	V	E	S	G	G	-	G	L	V	K	P	G	G	S	L	R	L	S	C	S	A	S	G	F	S	L	-	-	-	-	T	K	Y	K	M	T	W	V	R	Q	A	P	G	K
Ligelizumab	zu	Q	V	Q	L	V	Q	S	G	A	-	E	V	M	K	P	G	S	S	V	K	V	S	C	K	A	S	G	Y	T	F	-	-	-	-	S	W	Y	W	L	E	W	V	R	Q	A	P	G	H
Margetuximab	xi	Q	V	Q	L	Q	Q	S	G	P	-	E	L	V	K	P	G	A	S	L	K	L	S	C	T	A	S	G	F	N	I	-	-	-	-	K	D	T	Y	I	H	W	V	K	Q	R	P	E	Q
Marstacimab	u	E	V	Q	L	L	E	S	G	G	-	G	L	V	Q	P	G	G	S	L	R	L	S	C	A	A	S	G	F	T	F	-	-	-	-	S	S	Y	A	M	S	W	V	R	Q	A	P	G	K
Mirikizumab	zu	Q	V	Q	L	V	Q	S	G	A	-	E	V	K	K	P	G	S	S	V	K	V	S	C	K	A	S	G	Y	K	F	-	-	-	-	T	R	Y	V	M	H	W	V	R	Q	A	P	G	Q
Mirvetuximab	xi	Q	V	Q	L	V	Q	S	G	A	-	E	V	V	K	P	G	A	S	V	K	I	S	C	K	A	S	G	Y	T	F	-	-	-	-	T	G	Y	F	M	N	W	V	K	Q	S	P	G	Q
Motavizumab	zu	Q	V	T	L	R	E	S	G	P	-	A	L	V	K	P	T	Q	T	L	T	L	T	C	T	F	S	G	F	S	L	S	-	-	T	A	G	M	S	V	G	W	I	R	Q	P	P	G	K
Naptumomab	o	E	V	Q	L	Q	Q	S	G	P	-	D	L	V	K	P	G	A	S	V	K	I	S	C	K	A	S	G	Y	S	F	-	-	-	-	T	G	Y	Y	M	H	W	V	K	Q	S	P	G	K
Nemolizumab	zu	Q	V	Q	L	V	Q	S	G	A	-	E	V	K	K	P	G	A	S	V	K	V	S	C	K	A	S	G	Y	T	F	-	-	-	-	T	G	Y	I	M	N	W	V	R	Q	A	P	G	Q
Nirsevimab	zu	Q	V	Q	L	V	Q	S	G	A	-	E	V	K	K	P	G	S	S	V	M	V	S	C	Q	A	S	G	G	L	L	-	-	-	-	E	D	Y	I	I	N	W	V	R	Q	A	P	G	Q
Obexelimab	xi	E	V	Q	L	V	E	S	G	G	-	G	L	V	K	P	G	G	S	L	K	L	S	C	A	A	S	G	Y	T	F	-	-	-	-	T	S	Y	V	M	H	W	V	R	Q	A	P	G	K
Olokizumab	zu	E	V	Q	L	V	E	S	G	G	-	G	L	V	Q	P	G	G	S	L	R	L	S	C	A	A	S	G	F	N	F	-	-	-	-	N	D	Y	F	M	N	W	V	R	Q	A	P	G	K
Omburtamab	o	Q	V	Q	L	Q	Q	S	G	A	-	E	L	V	K	P	G	A	S	V	K	L	S	C	K	A	S	G	Y	T	F	-	-	-	-	T	N	Y	D	I	N	W	V	R	Q	R	P	E	Q
Onartuzumab	zu	E	V	Q	L	V	E	S	G	G	-	G	L	V	Q	P	G	G	S	L	R	L	S	C	A	A	S	G	Y	T	F	-	-	-	-	T	S	Y	W	L	H	W	V	R	Q	A	P	G	K
Onfekafusp	u	E	V	Q	L	L	E	S	G	G	-	G	L	V	Q	P	G	G	S	L	R	L	S	C	A	A	S	G	F	T	F	-	-	-	-	S	S	F	S	M	S	W	V	R	Q	A	P	G	K
Ontamalimab	u	Q	V	Q	L	V	Q	S	G	A	-	E	V	K	K	P	G	A	S	V	K	V	S	C	K	A	S	G	Y	T	F	-	-	-	-	T	S	Y	G	I	N	W	V	R	Q	A	P	G	Q
Otilimab	u	Q	V	Q	L	V	E	S	G	G	-	G	L	V	Q	P	G	G	S	L	R	L	S	C	A	A	S	G	F	T	F	-	-	-	-	S	S	Y	W	M	N	W	V	R	Q	A	P	G	K
Pabinafusp	zu	E	V	Q	L	V	Q	S	G	A	-	E	V	K	K	P	G	E	S	L	K	I	S	C	K	G	S	G	Y	S	F	-	-	-	-	T	N	Y	W	L	G	W	V	R	Q	M	P	G	K
Pamrevlumab	u	E	G	Q	L	V	Q	S	G	G	-	G	L	V	H	P	G	G	S	L	R	L	S	C	A	G	S	G	F	T	F	-	-	-	-	S	S	Y	G	M	H	W	V	R	Q	A	P	G	K
Patritumab	u	Q	V	Q	L	Q	Q	W	G	A	-	G	L	L	K	P	S	E	T	L	S	L	T	C	A	V	Y	G	G	S	F	-	-	-	-	S	G	Y	Y	W	S	W	I	R	Q	P	P	G	K
Prolgolimab	u	Q	V	Q	L	V	Q	S	G	G	-	G	L	V	Q	P	G	G	S	L	R	L	S	C	A	A	S	G	F	T	F	-	-	-	-	S	S	Y	W	M	Y	W	V	R	Q	V	P	G	K
Relatlimab	u	Q	V	Q	L	Q	Q	W	G	A	-	G	L	L	K	P	S	E	T	L	S	L	T	C	A	V	Y	G	G	S	F	-	-	-	-	S	D	Y	Y	W	N	W	I	R	Q	P	P	G	K
Retifanlimab	xizu	Q	V	Q	L	V	Q	S	G	A	-	E	V	K	K	P	G	A	S	V	K	V	S	C	K	A	S	G	Y	S	F	-	-	-	-	T	S	Y	W	M	N	W	V	R	Q	A	P	G	Q
Roledumab	u	Q	V	Q	L	V	E	S	G	G	-	G	V	V	Q	P	G	R	S	L	R	L	S	C	T	A	S	G	F	T	F	-	-	-	-	K	N	Y	A	M	H	W	V	R	Q	A	P	A	K
Rovalpituzumab	zu	Q	V	Q	L	V	Q	S	G	A	-	E	V	K	K	P	G	A	S	V	K	V	S	C	K	A	S	G	Y	T	F	-	-	-	-	T	N	Y	G	M	N	W	V	R	Q	A	P	G	Q
Rozanolixizumab	xizu	E	V	P	L	V	E	S	G	G	-	G	L	V	Q	P	G	G	S	L	R	L	S	C	A	V	S	G	F	T	F	-	-	-	-	S	N	Y	G	M	V	W	V	R	Q	A	P	G	K
Serplulimab	zu	Q	V	Q	L	V	E	S	G	G	-	G	L	V	K	P	G	G	S	L	R	L	S	C	A	A	S	G	F	T	F	-	-	-	-	S	N	Y	G	M	S	W	I	R	Q	A	P	G	K
Sirukumab	u	E	V	Q	L	V	E	S	G	G	-	G	L	V	Q	P	G	G	S	L	R	L	S	C	A	A	S	G	F	T	F	-	-	-	-	S	P	F	A	M	S	W	V	R	Q	A	P	G	K
Solanezumab	zu	E	V	Q	L	V	E	S	G	G	-	G	L	V	Q	P	G	G	S	L	R	L	S	C	A	A	S	G	F	T	F	-	-	-	-	S	R	Y	S	M	S	W	V	R	Q	A	P	G	K
Spartalizumab	zu	E	V	Q	L	V	Q	S	G	A	-	E	V	K	K	P	G	E	S	L	R	I	S	C	K	G	S	G	Y	T	F	-	-	-	-	T	T	Y	W	M	H	W	V	R	Q	A	T	G	Q
Spesolimab	xizu	Q	V	Q	L	V	Q	S	G	A	-	E	V	K	K	P	G	A	S	V	K	V	S	C	K	A	S	G	Y	S	F	-	-	-	-	T	S	S	W	I	H	W	V	K	Q	A	P	G	Q
Suptavumab	u	E	V	Q	L	V	E	S	G	G	-	D	L	V	Q	P	G	R	S	L	R	L	S	C	V	A	S	G	F	T	F	-	-	-	-	D	D	Y	A	M	H	W	V	R	Q	A	P	G	K
Sutimlimab	xizu	E	V	Q	L	V	E	S	G	G	-	G	L	V	K	P	G	G	S	L	R	L	S	C	A	A	S	G	F	T	F	-	-	-	-	S	N	Y	A	M	S	W	V	R	Q	A	P	G	K
Tabalumab	u	Q	V	Q	L	Q	Q	W	G	A	-	G	L	L	K	P	S	E	T	L	S	L	T	C	A	V	Y	G	G	S	F	-	-	-	-	S	G	Y	Y	W	S	W	I	R	Q	P	P	G	K
Tafasitamab	zu	E	V	Q	L	V	E	S	G	G	-	G	L	V	K	P	G	G	S	L	K	L	S	C	A	A	S	G	Y	T	F	-	-	-	-	T	S	Y	V	M	H	W	V	R	Q	A	P	G	K
Tafolecimab	u	Q	L	Q	L	Q	E	S	G	P	-	G	L	V	K	P	S	E	T	L	S	L	T	C	T	V	S	G	G	S	I	S	-	-	S	A	S	Y	Y	W	S	W	I	R	Q	P	P	G	K
Talacotuzumab	zu	E	V	Q	L	V	Q	S	G	A	-	E	V	K	K	P	G	E	S	L	K	I	S	C	K	G	S	G	Y	S	F	-	-	-	-	T	D	Y	Y	M	K	W	A	R	Q	M	P	G	K
Tanezumab	zu	Q	V	Q	L	Q	E	S	G	P	-	G	L	V	K	P	S	E	T	L	S	L	T	C	T	V	S	G	F	S	L	-	-	-	-	I	G	Y	D	L	N	W	I	R	Q	P	P	G	K
Teplizumab	zu	Q	V	Q	L	V	Q	S	G	G	-	G	V	V	Q	P	G	R	S	L	R	L	S	C	K	A	S	G	Y	T	F	-	-	-	-	T	R	Y	T	M	H	W	V	R	Q	A	P	G	K
Tezepelumab	u	Q	M	Q	L	V	E	S	G	G	-	G	V	V	Q	P	G	R	S	L	R	L	S	C	A	A	S	G	F	T	F	-	-	-	-	R	T	Y	G	M	H	W	V	R	Q	A	P	G	K
Ticilimumab	u	Q	V	Q	L	V	E	S	G	G	-	G	V	V	Q	P	G	R	S	L	R	L	S	C	A	A	S	G	F	T	F	-	-	-	-	S	S	Y	G	M	H	W	V	R	Q	A	P	G	K
Tosatoxumab	u	E	V	Q	M	V	Q	S	G	A	-	E	V	K	K	P	G	E	P	L	K	I	S	C	K	G	S	G	Y	K	F	-	-	-	-	G	T	H	W	I	G	W	V	R	Q	R	P	G	K
Tralokinumab	u	Q	V	Q	L	V	Q	S	G	A	-	E	V	K	K	P	G	A	S	V	K	V	S	C	K	A	S	G	Y	T	F	-	-	-	-	T	N	Y	G	L	S	W	V	R	Q	A	P	G	Q
Tremelimumab	u	Q	V	Q	L	V	E	S	G	G	-	G	V	V	Q	P	G	R	S	L	R	L	S	C	A	A	S	G	F	T	F	-	-	-	-	S	S	Y	G	M	H	W	V	R	Q	A	P	G	K
Ublituximab	xi	Q	A	Y	L	Q	Q	S	G	A	-	E	L	V	R	P	G	A	S	V	K	M	S	C	K	A	S	G	Y	T	F	-	-	-	-	T	S	Y	N	M	H	W	V	K	Q	T	P	R	Q
Vadastuximab	zu	Q	V	Q	L	V	Q	S	G	A	-	E	V	K	K	P	G	A	S	V	K	V	S	C	K	A	S	G	Y	T	F	-	-	-	-	T	N	Y	D	I	N	W	V	R	Q	A	P	G	Q
Varisacumab	u	Q	V	Q	L	V	Q	S	G	A	-	E	V	K	K	P	G	A	S	V	K	V	S	C	K	A	S	G	G	T	F	-	-	-	-	S	S	Y	A	I	S	W	V	R	Q	A	P	G	Q
Vatelizumab	zu	Q	V	Q	L	Q	E	S	G	P	-	G	L	V	K	P	S	E	T	L	S	L	T	C	T	V	S	G	F	S	L	-	-	-	-	T	N	Y	G	I	H	W	I	R	Q	P	P	G	K
Visilizumab	zu	Q	V	Q	L	V	Q	S	G	A	-	E	V	K	K	P	G	A	S	V	K	V	S	C	K	A	S	G	Y	T	F	-	-	-	-	I	S	Y	T	M	H	W	V	R	Q	A	P	G	Q
Zanolimumab	u	Q	V	Q	L	Q	Q	W	G	A	-	G	L	L	K	P	S	E	T	L	S	L	T	C	A	V	Y	G	G	S	F	-	-	-	-	S	G	Y	Y	W	S	W	I	R	Q	P	P	G	K
Zolbetuximab	xi	Q	V	Q	L	Q	Q	P	G	A	-	E	L	V	R	P	G	A	S	V	K	L	S	C	K	A	S	G	Y	T	F	-	-	-	-	T	S	Y	W	I	N	W	V	K	Q	R	P	G	Q
Abituzumab	zu	Q	V	Q	L	Q	Q	S	G	G	-	E	L	A	K	P	G	A	S	V	K	V	S	C	K	A	S	G	Y	T	F	-	-	-	-	S	S	F	W	M	H	W	V	R	Q	A	P	G	Q
Abrilumab	u	Q	V	Q	L	V	Q	S	G	A	-	E	V	K	K	P	G	A	S	V	K	V	S	C	K	V	S	G	Y	T	L	-	-	-	-	S	D	L	S	I	H	W	V	R	Q	A	P	G	K
Alacizumab	zu	E	V	Q	L	V	E	S	G	G	-	G	L	V	Q	P	G	G	S	L	R	L	S	C	A	A	S	G	F	T	F	-	-	-	-	S	S	Y	G	M	S	W	V	R	Q	A	P	G	K
Amatuximab	xi	Q	V	Q	L	Q	Q	S	G	P	-	E	L	E	K	P	G	A	S	V	K	I	S	C	K	A	S	G	Y	S	F	-	-	-	-	T	G	Y	T	M	N	W	V	K	Q	S	H	G	K
Anetumab	u	Q	V	E	L	V	Q	S	G	A	-	E	V	K	K	P	G	E	S	L	K	I	S	C	K	G	S	G	Y	S	F	-	-	-	-	T	S	Y	W	I	G	W	V	R	Q	A	P	G	K
Anrukinzumab	zu	E	V	Q	L	V	E	S	G	G	-	G	L	V	Q	P	G	G	S	L	R	L	S	C	A	A	S	G	F	T	F	-	-	-	-	I	S	Y	A	M	S	W	V	R	Q	A	P	G	K
Ascrinvacumab	u	Q	V	Q	L	Q	E	S	G	P	-	G	L	V	K	P	S	Q	T	L	S	L	T	C	T	V	S	G	G	S	I	S	-	-	S	G	E	Y	Y	W	N	W	I	R	Q	H	P	G	K
Astegolimab	u	E	V	Q	L	V	Q	S	G	A	-	E	V	K	K	P	G	E	S	L	K	I	S	C	K	G	S	G	Y	S	F	-	-	-	-	T	N	Y	W	I	G	W	V	R	Q	M	P	G	K
Atidortoxumab	u	E	V	Q	L	Q	E	S	G	P	-	G	L	V	R	P	S	E	T	L	S	L	T	C	A	V	S	G	Y	S	I	S	-	-	-	S	G	M	G	W	G	W	I	R	Q	P	P	G	K
Balstilimab	u	Q	V	Q	L	V	E	S	G	G	-	G	V	V	Q	P	G	R	S	L	R	L	S	C	A	A	S	G	F	T	F	-	-	-	-	S	S	Y	G	M	H	W	V	R	Q	A	P	G	K
Bapineuzumab	zu	E	V	Q	L	L	E	S	G	G	-	G	L	V	Q	P	G	G	S	L	R	L	S	C	A	A	S	G	F	T	F	-	-	-	-	S	N	Y	G	M	S	W	V	R	Q	A	P	G	K
Batoclimab	u	Q	L	L	L	Q	E	S	G	P	-	G	L	V	K	P	S	E	T	L	S	L	T	C	T	V	S	G	G	S	L	S	-	-	S	S	F	S	Y	W	V	W	I	R	Q	P	P	G	K
Befovacimab	zu	E	V	Q	L	V	E	S	G	G	-	G	L	V	Q	P	G	G	S	L	R	L	S	C	A	A	S	G	F	T	F	-	-	-	-	S	S	Y	G	M	D	W	V	R	Q	A	P	G	K
Belantamab	zu	Q	V	Q	L	V	Q	S	G	A	-	E	V	K	K	P	G	S	S	V	K	V	S	C	K	A	S	G	G	T	F	-	-	-	-	S	N	Y	W	M	H	W	V	R	Q	A	P	G	Q
Berlimatoxumab	u	E	L	Q	L	Q	E	S	G	P	-	G	L	V	K	P	S	E	T	L	S	L	T	C	T	V	S	G	G	S	I	S	-	-	S	G	S	Y	Y	W	D	W	I	R	Q	P	P	G	K
Bersanlimab	u	E	V	Q	L	L	E	S	G	G	-	G	L	V	Q	P	G	G	S	L	R	L	S	C	A	A	S	G	F	T	F	-	-	-	-	S	N	A	W	M	S	W	V	R	Q	A	P	G	K
Bimagrumab	u	Q	V	Q	L	V	Q	S	G	A	-	E	V	K	K	P	G	A	S	V	K	V	S	C	K	A	S	G	Y	T	F	-	-	-	-	T	S	S	Y	I	N	W	V	R	Q	A	P	G	Q
Bleselumab	u	Q	L	Q	L	Q	E	S	G	P	-	G	L	L	K	P	S	E	T	L	S	L	T	C	T	V	S	G	G	S	I	S	-	-	S	P	G	Y	Y	G	G	W	I	R	Q	P	P	G	K
Blosozumab	zu	Q	V	Q	L	V	Q	S	G	A	-	E	V	K	K	P	G	A	S	V	K	V	S	C	K	V	S	G	F	P	I	-	-	-	-	K	D	T	F	Q	H	W	V	R	Q	A	P	G	K
Cabiralizumab	zu	Q	V	Q	L	V	Q	S	G	A	-	E	V	K	K	P	G	S	S	V	K	V	S	C	K	A	S	G	Y	T	F	-	-	-	-	T	D	N	Y	M	I	W	V	R	Q	A	P	G	Q
Camidanlumab	u	Q	V	Q	L	V	Q	S	G	A	-	E	V	K	K	P	G	S	S	V	K	V	S	C	K	A	S	G	G	T	F	-	-	-	-	S	R	Y	I	I	N	W	V	R	Q	A	P	G	Q
Cantuzumab	zu	Q	V	Q	L	V	Q	S	G	A	-	E	V	K	K	P	G	E	T	V	K	I	S	C	K	A	S	D	Y	T	F	-	-	-	-	T	Y	Y	G	M	N	W	V	K	Q	A	P	G	Q
Carlumab	u	Q	V	Q	L	V	Q	S	G	A	-	E	V	K	K	P	G	S	S	V	K	V	S	C	K	A	S	G	G	T	F	-	-	-	-	S	S	Y	G	I	S	W	V	R	Q	A	P	G	Q
Carotuximab	xi	E	V	K	L	E	E	S	G	G	-	G	L	V	Q	P	G	G	S	M	K	L	S	C	A	A	S	G	F	T	F	-	-	-	-	S	D	A	W	M	D	W	V	R	Q	S	P	E	K
Cendakimab	zu	E	V	T	L	R	E	S	G	P	-	G	L	V	K	P	T	Q	T	L	T	L	T	C	T	L	Y	G	F	S	L	S	-	-	T	S	D	M	G	V	D	W	I	R	Q	P	P	G	K
Cinpanemab	zu	E	V	Q	L	V	E	S	G	G	-	G	L	V	E	P	G	G	S	L	R	L	S	C	A	V	S	G	F	D	F	-	-	-	-	E	K	A	W	M	S	W	V	R	Q	A	P	G	Q
Cixutumumab	u	E	V	Q	L	V	Q	S	G	A	-	E	V	K	K	P	G	S	S	V	K	V	S	C	K	A	S	G	G	T	F	-	-	-	-	S	S	Y	A	I	S	W	V	R	Q	A	P	G	Q
Cobolimab	zu	E	V	Q	L	L	E	S	G	G	-	G	L	V	Q	P	G	G	S	L	R	L	S	C	A	A	A	S	G	F	T	F	-	-	-	S	S	Y	D	M	S	W	V	R	Q	A	P	G	K
Codrituzumab	zu	Q	V	Q	L	V	Q	S	G	A	-	E	V	K	K	P	G	A	S	V	K	V	S	C	K	A	S	G	Y	T	F	-	-	-	-	T	D	Y	E	M	H	W	V	R	Q	A	P	G	Q
Coltuximab	xi	Q	V	Q	L	V	Q	P	G	A	-	E	V	V	K	P	G	A	S	V	K	L	S	C	K	T	S	G	Y	T	F	-	-	-	-	T	S	N	W	M	H	W	V	K	Q	A	P	G	Q
Conatumumab	u	Q	V	Q	L	Q	E	S	G	P	-	G	L	V	K	P	S	Q	T	L	S	L	T	C	T	V	S	G	G	S	I	S	-	-	S	G	D	Y	F	W	S	W	I	R	Q	L	P	G	K
Cosfroviximab	xi	D	V	K	L	L	E	S	G	G	-	G	L	V	Q	P	G	G	S	L	K	L	S	C	A	A	S	G	F	S	L	S	-	-	T	S	G	V	G	V	G	W	F	R	Q	P	S	G	K
Cusatuzumab	zu	E	V	Q	L	V	E	S	G	G	-	G	L	V	Q	P	G	G	S	L	R	L	S	C	A	A	S	G	F	T	F	-	-	-	-	S	V	Y	Y	M	N	W	V	R	Q	A	P	G	K
Dacetuzumab	zu	E	V	Q	L	V	E	S	G	G	-	G	L	V	Q	P	G	G	S	L	R	L	S	C	A	A	S	G	Y	S	F	-	-	-	-	T	G	Y	Y	I	H	W	V	R	Q	A	P	G	K
Dalotuzumab	zu	Q	V	Q	L	Q	E	S	G	P	-	G	L	V	K	P	S	E	T	L	S	L	T	C	T	V	S	G	Y	S	I	T	-	-	-	G	G	Y	L	W	N	W	I	R	Q	P	P	G	K
Dapirolizumab	zu	E	V	Q	L	V	E	S	G	G	-	G	L	V	Q	P	G	G	S	L	R	L	S	C	A	V	S	G	F	S	S	-	-	-	-	T	N	Y	H	V	H	W	V	R	Q	A	P	G	K
Dectrekumab	u	E	V	Q	L	V	E	S	G	G	-	G	V	V	Q	P	G	R	S	L	R	L	S	C	A	A	S	G	F	T	F	-	-	-	-	S	S	Y	G	M	H	W	V	R	Q	A	P	G	K
Denintuzumab	zu	Q	V	Q	L	Q	E	S	G	P	-	G	L	V	K	P	S	Q	T	L	S	L	T	C	T	V	S	G	G	S	I	S	-	-	T	S	G	M	G	V	G	W	I	R	Q	H	P	G	K
Dezamizumab	zu	Q	V	Q	L	V	Q	S	G	A	-	E	V	K	K	P	G	S	S	V	K	V	S	C	K	A	S	G	F	T	F	-	-	-	-	A	T	Y	N	M	H	W	V	R	Q	A	P	G	Q
Dilpacimab	zu	E	V	Q	L	V	E	S	G	G	-	G	L	V	Q	P	G	G	S	L	R	L	S	C	A	A	S	G	F	T	F	-	-	-	-	S	N	F	P	M	A	W	V	R	Q	A	P	G	K
Diridavumab	u	E	V	Q	L	V	E	S	G	A	-	E	V	K	K	P	G	S	S	V	K	V	S	C	K	A	S	G	G	P	F	-	-	-	-	R	S	Y	A	I	S	W	V	R	Q	A	P	G	Q
Disitamab	zu	E	V	Q	L	V	Q	S	G	A	-	E	V	K	K	P	G	A	T	V	K	I	S	C	K	V	S	G	Y	T	F	-	-	-	-	T	D	Y	Y	I	H	W	V	Q	Q	A	P	G	K
Domagrozumab	zu	E	V	Q	L	L	E	S	G	G	-	G	L	V	Q	P	G	G	S	L	R	L	S	C	A	A	S	G	F	T	F	-	-	-	-	S	S	Y	A	M	S	W	V	R	Q	A	P	G	K
Donanemab	zu	Q	V	Q	L	V	Q	S	G	A	-	E	V	K	K	P	G	S	S	V	K	V	S	C	K	A	S	G	Y	D	F	-	-	-	-	T	R	Y	Y	I	N	W	V	R	Q	A	P	G	Q
Drozitumab	u	E	V	Q	L	V	Q	S	G	G	-	G	V	E	R	P	G	G	S	L	R	L	S	C	A	A	S	G	F	T	F	-	-	-	-	D	D	Y	A	M	S	W	V	R	Q	A	P	G	K
Duligotuzumab	zu	E	V	Q	L	V	E	S	G	G	-	G	L	V	Q	P	G	G	S	L	R	L	S	C	A	A	S	G	F	T	L	-	-	-	-	S	G	D	W	I	H	W	V	R	Q	A	P	G	K
Dusigitumab	u	Q	V	Q	L	V	Q	S	G	A	-	E	V	K	K	P	G	A	S	V	K	V	S	C	K	A	S	G	Y	T	F	-	-	-	-	T	S	Y	D	I	N	W	V	R	Q	A	T	G	Q
Eldelumab	u	Q	M	Q	L	V	E	S	G	G	-	G	V	V	Q	P	G	R	S	L	R	L	S	C	T	A	S	G	F	T	F	-	-	-	-	S	N	N	G	M	H	W	V	R	Q	A	P	G	K
Elezanumab	u	E	V	Q	L	V	Q	S	G	A	-	E	V	K	K	P	G	A	S	V	K	V	S	C	K	A	S	G	Y	T	F	-	-	-	-	T	S	H	G	I	S	W	V	R	Q	A	P	G	Q
Emactuzumab	zu	Q	V	Q	L	V	Q	S	G	A	-	E	V	K	K	P	G	A	S	V	K	V	S	C	K	A	S	G	Y	T	F	-	-	-	-	T	S	Y	D	I	S	W	V	R	Q	A	P	G	Q
Emibetuzumab	zu	Q	V	Q	L	V	Q	S	G	A	-	E	V	K	K	P	G	A	S	V	K	V	S	C	K	A	S	G	Y	T	F	-	-	-	-	T	D	Y	Y	M	H	W	V	R	Q	A	P	G	Q
Enapotamab	u	E	V	Q	L	L	E	S	G	G	-	G	L	V	Q	P	G	G	S	L	R	L	S	C	A	A	S	G	F	T	F	-	-	-	-	S	S	Y	A	M	N	W	V	R	Q	A	P	G	K
Enoblituzumab	zu	E	V	Q	L	V	E	S	G	G	-	G	L	V	Q	P	G	G	S	L	R	L	S	C	A	A	S	G	F	T	F	-	-	-	-	S	S	F	G	M	H	W	V	R	Q	A	P	G	K
Enokizumab	zu	Q	V	Q	L	V	Q	S	G	A	-	E	V	K	K	P	G	S	S	V	K	V	S	C	K	A	S	G	G	T	F	-	-	-	-	S	Y	Y	W	I	E	W	V	R	Q	A	P	G	Q
Ensituximab	xi	Q	V	Q	L	K	E	S	G	P	-	D	L	V	A	P	S	Q	S	L	S	I	T	C	T	V	S	G	F	S	L	-	-	-	-	S	K	F	G	V	N	W	V	R	Q	P	P	G	K
Etaracizumab	zu	Q	V	Q	L	V	E	S	G	G	-	G	V	V	Q	P	G	R	S	L	R	L	S	C	A	A	S	G	F	T	F	-	-	-	-	S	S	Y	D	M	S	W	V	R	Q	A	P	G	K
Etokimab	zu	Q	V	Q	L	M	Q	S	G	A	-	E	V	K	K	P	G	A	S	V	K	V	S	C	K	A	S	G	Y	T	F	-	-	-	-	T	S	Y	W	M	H	W	V	R	Q	A	P	G	Q
Fibatuzumab	zu	Q	V	Q	L	V	Q	S	G	A	-	E	V	K	K	P	G	A	S	V	K	V	S	C	K	A	S	G	Y	T	F	-	-	-	-	T	G	Y	W	M	N	W	V	R	Q	A	P	G	Q
Ficlatuzumab	zu	Q	V	Q	L	V	Q	P	G	A	-	E	V	K	K	P	G	T	S	V	K	L	S	C	K	A	S	G	Y	T	F	-	-	-	-	T	T	Y	W	M	H	W	V	R	Q	A	P	G	Q
Fletikumab	u	Q	V	Q	L	V	Q	S	G	A	-	E	V	K	R	P	G	A	S	V	K	V	S	C	K	A	S	G	Y	T	F	-	-	-	-	T	N	D	I	I	H	W	V	R	Q	A	P	G	Q
Fontolizumab	zu	Q	V	Q	L	V	Q	S	G	A	-	E	L	K	K	P	G	S	S	V	K	V	S	C	K	A	S	G	Y	I	F	-	-	-	-	T	S	S	W	I	N	W	V	K	Q	A	P	G	Q
Foravirumab	u	Q	V	Q	L	V	E	S	G	G	-	G	A	V	Q	P	G	R	S	L	R	L	S	C	A	A	S	G	F	T	F	-	-	-	-	S	S	Y	G	M	H	W	V	R	Q	A	P	G	K
Frovocimab	zu	E	V	Q	L	V	E	S	G	G	-	G	L	V	K	P	G	G	S	L	R	L	S	C	A	A	S	G	F	P	F	-	-	-	-	S	K	L	G	M	V	W	V	R	Q	A	P	G	K
Futuximab	xi	E	V	Q	L	Q	Q	P	G	S	-	E	L	V	R	P	G	A	S	V	K	L	S	C	K	A	S	G	Y	T	F	-	-	-	-	T	S	Y	W	M	H	W	V	K	Q	R	P	G	Q
Galiximab	xi	Q	V	Q	L	Q	E	S	G	P	-	G	L	V	K	P	S	E	T	L	S	L	T	C	A	V	S	G	G	S	I	S	-	-	-	G	G	Y	G	W	G	W	I	R	Q	P	P	G	K
Gancotamab	u	Q	V	Q	L	V	E	S	G	G	-	G	L	V	Q	P	G	G	S	L	R	L	S	C	A	A	S	G	F	T	F	-	-	-	-	R	S	Y	A	M	S	W	V	R	Q	A	P	G	K
Garadacimab	zu	E	V	Q	L	L	E	S	G	G	-	G	L	V	Q	P	G	G	S	L	R	L	S	C	A	A	S	G	F	T	F	-	-	-	-	S	K	Y	I	M	Q	W	V	R	Q	A	P	G	K
Garetosmab	zu	Q	V	Q	L	Q	E	S	G	P	-	G	L	V	K	P	S	E	T	L	S	L	T	C	T	V	S	G	G	S	F	-	-	-	-	S	S	H	F	W	S	W	I	R	Q	P	P	G	K
Gatipotuzumab	zu	E	V	Q	L	V	E	S	G	G	-	G	L	V	Q	P	G	G	S	M	R	L	S	C	V	A	S	G	F	P	F	-	-	-	-	S	N	Y	W	M	N	W	V	R	Q	A	P	G	K
Gedivumab	u	E	V	Q	L	V	E	S	G	G	-	G	V	V	Q	P	G	K	S	L	R	L	S	C	A	A	S	G	L	T	F	-	-	-	-	S	S	Y	A	V	H	W	V	R	Q	A	P	G	K
Gosuranemab	zu	E	V	H	L	V	E	S	G	G	-	A	L	V	K	P	G	G	S	L	R	L	S	C	A	A	S	G	F	S	F	-	-	-	-	S	K	Y	G	M	S	W	V	R	Q	A	P	G	K
Gremubamab	zu	E	V	Q	L	L	E	S	G	G	-	G	L	V	Q	P	G	G	S	L	R	L	S	C	A	A	S	G	F	T	F	-	-	-	-	S	S	Y	A	M	N	W	V	R	Q	A	P	G	K
Icrucumab	u	Q	A	Q	V	V	E	S	G	G	-	G	V	V	Q	S	G	R	S	L	R	L	S	C	A	A	S	G	F	A	F	-	-	-	-	S	S	Y	G	M	H	W	V	R	Q	A	P	G	K
Ieramilimab	zu	Q	V	Q	L	V	Q	S	G	A	-	E	V	K	K	P	G	A	S	V	K	V	S	C	K	A	S	G	F	T	L	-	-	-	-	T	N	Y	G	M	N	W	V	R	Q	A	R	G	Q
Ifabotuzumab	zu	Q	V	Q	L	V	Q	S	G	A	-	E	V	K	K	P	G	A	S	V	K	V	S	C	K	A	S	G	Y	T	F	-	-	-	-	T	G	Y	W	M	N	W	V	R	Q	A	P	G	Q
Imalumab	u	E	V	Q	L	L	E	S	G	G	-	G	L	V	Q	P	G	G	S	L	R	L	S	C	A	A	S	G	F	T	F	-	-	-	-	S	I	Y	S	M	N	W	V	R	Q	A	P	G	K
Imgatuzumab	zu	Q	V	Q	L	V	Q	S	G	A	-	E	V	K	K	P	G	S	S	V	K	V	S	C	K	A	S	G	F	T	F	-	-	-	-	T	D	Y	K	I	H	W	V	R	Q	A	P	G	Q
Inclacumab	u	E	V	Q	L	V	E	S	G	G	-	G	L	V	R	P	G	G	S	L	R	L	S	C	A	A	S	G	F	T	F	-	-	-	-	S	N	Y	D	M	H	W	V	R	Q	A	T	G	K
Indatuximab	xi	Q	V	Q	L	Q	Q	S	G	S	-	E	L	M	M	P	G	A	S	V	K	I	S	C	K	A	T	G	Y	T	F	-	-	-	-	S	N	Y	W	I	E	W	V	K	Q	R	P	G	H
Indusatumab	u	Q	V	Q	L	Q	Q	W	G	A	-	G	L	L	K	P	S	E	T	L	S	L	T	C	A	V	F	G	G	S	F	-	-	-	-	S	G	Y	Y	W	S	W	I	R	Q	P	P	G	K
Intetumumab	u	Q	V	Q	L	V	E	S	G	G	-	G	V	V	Q	P	G	R	S	R	R	L	S	C	A	A	S	G	F	T	F	-	-	-	-	S	R	Y	T	M	H	W	V	R	Q	A	P	G	K
Iratumumab	u	Q	V	Q	L	Q	Q	W	G	A	-	G	L	L	K	P	S	E	T	L	S	L	T	C	A	V	Y	G	G	S	F	-	-	-	-	S	A	Y	Y	W	S	W	I	R	Q	P	P	G	K
Iscalimab	u	Q	V	Q	L	V	E	S	G	G	-	G	V	V	Q	P	G	R	S	L	R	L	S	C	A	A	S	G	F	T	F	-	-	-	-	S	S	Y	G	M	H	W	V	R	Q	A	P	G	K
Istiratumab	u	E	V	Q	L	L	Q	S	G	G	-	G	L	V	Q	P	G	G	S	L	R	L	S	C	A	A	S	G	F	M	F	-	-	-	-	S	R	Y	P	M	H	W	V	R	Q	A	P	G	K
Ivuxolimab	u	E	V	Q	L	V	E	S	G	G	-	G	L	V	Q	P	G	G	S	L	R	L	S	C	A	A	S	G	F	T	F	-	-	-	-	S	S	Y	S	M	N	W	V	R	Q	A	P	G	K
Labetuzumab	zu	E	V	Q	L	V	E	S	G	G	-	G	V	V	Q	P	G	R	S	L	R	L	S	C	S	A	S	G	F	D	F	-	-	-	-	T	T	Y	W	M	S	W	V	R	Q	A	P	G	K
Lacnotuzumab	zu	Q	V	Q	L	Q	E	S	G	P	-	G	L	V	K	P	S	Q	T	L	S	L	T	C	T	V	S	D	Y	S	I	T	-	-	-	S	D	Y	A	W	N	W	I	R	Q	F	P	G	K
Lacutamab	xizu	Q	I	Q	L	V	Q	S	G	S	-	E	L	K	K	P	G	A	S	V	K	V	S	C	K	A	S	G	Y	T	F	-	-	-	-	T	T	A	G	M	Q	W	V	R	Q	A	P	G	Q
Ladiratuzumab	zu	Q	V	Q	L	V	Q	S	G	A	-	E	V	K	K	P	G	A	S	V	K	V	S	C	K	A	S	G	L	T	I	-	-	-	-	E	D	Y	Y	M	H	W	V	R	Q	A	P	G	Q
Landogrozumab	zu	E	V	Q	L	V	E	S	G	G	-	G	L	V	Q	P	G	G	S	L	R	L	S	C	A	A	S	G	L	T	F	-	-	-	-	S	R	Y	P	M	S	W	V	R	Q	A	P	G	K
Larcaviximab	xi	E	V	Q	L	Q	E	S	G	P	-	E	L	E	M	P	G	A	S	V	K	I	S	C	K	A	S	G	S	S	F	-	-	-	-	T	G	F	S	M	N	W	V	K	Q	S	N	G	K
Levilimab	xizu	Q	V	Q	L	V	Q	S	G	G	-	G	L	V	Q	P	G	G	S	L	R	L	S	C	A	A	S	G	F	T	F	-	-	-	-	S	S	Y	Y	M	S	W	V	R	Q	A	P	G	K
Lifastuzumab	zu	E	V	Q	L	V	E	S	G	G	-	G	L	V	Q	P	G	G	S	L	R	L	S	C	A	A	S	G	F	S	F	-	-	-	-	S	D	F	A	M	S	W	V	R	Q	A	P	G	K
Lilotomab	o	E	I	Q	L	Q	Q	S	G	P	-	E	L	V	K	P	G	A	S	V	K	V	S	C	K	A	S	G	Y	S	F	-	-	-	-	T	D	Y	N	M	Y	W	V	K	Q	S	H	G	K
Lintuzumab	zu	Q	V	Q	L	V	Q	S	G	A	-	E	V	K	K	P	G	S	S	V	K	V	S	C	K	A	S	G	Y	T	F	-	-	-	-	T	D	Y	N	M	H	W	V	R	Q	A	P	G	Q
Lirilumab	u	Q	V	Q	L	V	Q	S	G	A	-	E	V	K	K	P	G	S	S	V	K	V	S	C	K	A	S	G	G	T	F	-	-	-	-	S	F	Y	A	I	S	W	V	R	Q	A	P	G	Q
Lodelcizumab	zu	Q	V	Q	L	V	Q	S	G	A	-	E	V	K	K	P	G	A	S	V	K	V	S	C	K	A	S	G	Y	T	F	-	-	-	-	S	T	M	Y	M	S	W	V	R	Q	A	P	G	Q
Loncastuximab	xi	Q	V	Q	L	V	Q	P	G	A	-	E	V	V	K	P	G	A	S	V	K	L	S	C	K	T	S	G	Y	T	F	-	-	-	-	T	S	N	W	M	H	W	V	K	Q	A	P	G	Q
Lorukafusp	xi	E	V	Q	L	V	Q	S	G	A	-	E	V	E	K	P	G	A	S	V	K	I	S	C	K	A	S	G	S	S	F	-	-	-	-	T	G	Y	N	M	N	W	V	R	Q	N	I	G	K
Lorvotuzumab	zu	Q	V	Q	L	V	E	S	G	G	-	G	V	V	Q	P	G	R	S	L	R	L	S	C	A	A	S	G	F	T	F	-	-	-	-	S	S	F	G	M	H	W	V	R	Q	A	P	G	K
Lumiliximab	xi	E	V	Q	L	V	E	S	G	G	-	G	L	A	K	P	G	G	S	L	R	L	S	C	A	A	S	G	F	R	F	T	-	-	F	N	N	Y	Y	M	D	W	V	R	Q	A	P	G	Q
Lutikizumab	zu	E	V	Q	L	V	E	S	G	G	-	G	V	V	Q	P	G	R	S	L	R	L	S	C	S	A	S	G	F	I	F	-	-	-	-	S	R	Y	D	M	S	W	V	R	Q	A	P	G	K
Magrolimab	xizu	Q	V	Q	L	V	Q	S	G	A	-	E	V	K	K	P	G	A	S	V	K	V	S	C	K	A	S	G	Y	T	F	-	-	-	-	T	N	Y	N	M	H	W	V	R	Q	A	P	G	Q
Matuzumab	zu	Q	V	Q	L	V	Q	S	G	A	-	E	V	K	K	P	G	A	S	V	K	V	S	C	K	A	S	G	Y	T	F	-	-	-	-	T	S	H	W	M	H	W	V	R	Q	A	P	G	Q
Mavezelimab	zu	Q	M	Q	L	V	Q	S	G	P	-	E	V	K	K	P	G	T	S	V	K	V	S	C	K	A	S	G	Y	T	F	-	-	-	-	T	D	Y	N	V	D	W	V	R	Q	A	R	G	Q
Mavrilimumab	u	Q	V	Q	L	V	Q	S	G	A	-	E	V	K	K	P	G	A	S	V	K	V	S	C	K	V	S	G	Y	T	L	-	-	-	-	T	E	L	S	I	H	W	V	R	Q	A	P	G	K
Modotuximab	xi	Q	V	Q	L	Q	Q	P	G	A	-	E	L	V	E	P	G	G	S	V	K	L	S	C	K	A	S	G	Y	T	F	-	-	-	-	T	S	H	W	M	H	W	V	K	Q	R	P	G	Q
Monalizumab	zu	Q	V	Q	L	V	Q	S	G	A	-	E	V	K	K	P	G	A	S	V	K	V	S	C	K	A	S	G	Y	T	F	-	-	-	-	T	S	Y	W	M	N	W	V	R	Q	A	P	G	Q
Murlentamab	zu	Q	V	R	L	V	Q	S	G	A	-	E	V	K	K	P	G	A	S	V	K	V	S	C	K	A	S	G	Y	T	F	-	-	-	-	T	S	Y	H	I	H	W	V	R	Q	A	P	G	Q
Namilumab	u	Q	V	Q	L	V	Q	S	G	A	-	E	V	K	K	P	G	A	S	V	K	V	S	C	K	A	F	G	Y	P	F	-	-	-	-	T	D	Y	L	L	H	W	V	R	Q	A	P	G	Q
Naratuximab	xi	Q	V	Q	V	Q	E	S	G	P	-	G	L	V	A	P	S	Q	T	L	S	I	T	C	T	V	S	G	F	S	L	-	-	-	-	T	T	S	G	V	S	W	V	R	Q	P	P	G	K
Nidanilimab	zu	Q	V	Q	L	V	Q	S	G	A	-	E	V	K	K	P	G	S	S	V	K	V	S	C	K	A	S	G	Y	A	F	-	-	-	-	T	S	S	W	M	N	W	V	R	Q	A	P	G	Q
Nimacimab	zu	Q	V	Q	L	V	Q	S	G	A	-	E	V	K	K	P	G	S	S	V	K	V	S	C	K	A	S	G	Y	E	F	-	-	-	-	S	Y	Y	W	M	N	W	V	R	Q	A	P	G	Q
Ocaratuzumab	zu	E	V	Q	L	V	Q	S	G	A	-	E	V	K	K	P	G	E	S	L	K	I	S	C	K	G	S	G	R	T	F	-	-	-	-	T	S	Y	N	M	H	W	V	R	Q	M	P	G	K
Odronextamab	u	E	V	Q	L	V	E	S	G	G	-	G	L	V	Q	P	G	R	S	L	R	L	S	C	V	A	S	G	F	T	F	-	-	-	-	N	D	Y	A	M	H	W	V	R	Q	A	P	G	K
Oleclumab	u	E	V	Q	L	L	E	S	G	G	-	G	L	V	Q	P	G	G	S	L	R	L	S	C	A	A	S	G	F	T	F	-	-	-	-	S	S	Y	A	Y	S	W	V	R	Q	A	P	G	K
Olendalizumab	zu	Q	V	Q	L	V	Q	S	G	A	-	E	V	K	K	P	G	A	S	V	K	V	S	C	K	A	S	G	Y	T	F	-	-	-	-	T	D	Y	S	M	D	W	V	R	Q	A	P	G	Q
Olinvacimab	zu	Q	M	Q	L	V	Q	S	G	A	-	E	V	K	K	P	G	A	S	V	K	L	S	C	K	A	S	G	Y	T	F	-	-	-	-	S	S	Y	W	M	H	W	V	R	Q	A	P	G	Q
Ontuxizumab	xizu	Q	V	Q	L	Q	E	S	G	P	-	G	L	V	R	P	S	Q	T	L	S	L	T	C	T	A	S	G	Y	T	F	-	-	-	-	T	D	Y	V	I	H	W	V	K	Q	P	P	G	R
Opicinumab	u	E	V	Q	L	L	E	S	G	G	-	G	L	V	Q	P	G	G	S	L	R	L	S	C	A	A	S	G	F	T	F	-	-	-	-	S	A	Y	E	M	K	W	V	R	Q	A	P	G	K
Orilanolimab	xi	Q	V	Q	L	V	Q	S	G	A	-	E	L	K	K	P	G	A	S	V	K	L	S	C	K	A	S	G	Y	T	F	-	-	-	-	T	S	Y	G	I	S	W	V	K	Q	A	T	G	Q
Orticumab	u	E	V	Q	L	L	E	S	G	G	-	G	L	V	Q	P	G	G	S	L	R	L	S	C	A	A	S	G	F	T	F	-	-	-	-	S	N	A	W	M	S	W	V	R	Q	A	P	G	K
Osocimab	u	E	V	Q	L	L	E	S	G	G	-	G	L	V	Q	P	G	G	S	L	R	L	S	C	A	A	S	G	F	T	F	-	-	-	-	S	Q	Y	G	M	D	W	V	R	Q	A	P	G	K
Otelixizumab	xizu	E	V	Q	L	L	E	S	G	G	-	G	L	V	Q	P	G	G	S	L	R	L	S	C	A	A	S	G	F	T	F	-	-	-	-	S	S	F	P	M	A	W	V	R	Q	A	P	G	K
Otlertuzumab	zu	E	V	Q	L	V	Q	S	G	A	-	E	V	K	K	P	G	E	S	L	K	I	S	C	K	G	S	G	Y	S	F	-	-	-	-	T	G	Y	N	M	N	W	V	R	Q	M	P	G	K
Oxelumab	u	E	V	Q	L	L	E	S	G	G	-	G	L	V	Q	P	G	G	S	L	R	L	S	C	A	A	S	G	F	T	F	-	-	-	-	N	S	Y	A	M	S	W	V	R	Q	A	P	G	K
Ozanezumab	zu	Q	V	Q	L	V	Q	S	G	A	-	E	V	K	K	P	G	A	S	V	K	V	S	C	K	A	S	G	Y	T	F	-	-	-	-	T	S	Y	W	M	H	W	V	R	Q	A	P	G	Q
Pacmilimab	u	E	V	Q	L	L	E	S	G	G	-	G	L	V	Q	P	G	G	S	L	R	L	S	C	A	A	S	G	F	T	F	-	-	-	-	S	S	Y	A	M	S	W	V	R	Q	A	P	G	K
PankoMab	zu	E	V	Q	L	V	E	S	G	G	-	G	L	V	Q	P	G	G	S	M	R	L	S	C	V	A	S	G	F	P	F	-	-	-	-	S	N	Y	W	M	N	W	V	R	Q	A	P	G	K
Panobacumab	u	E	E	Q	V	V	E	S	G	G	-	G	F	V	Q	P	G	G	S	L	R	L	S	C	A	A	S	G	F	T	F	-	-	-	-	S	P	Y	W	M	H	W	V	R	Q	A	P	G	K
Parsatuzumab	zu	E	V	Q	L	V	E	S	G	G	-	G	L	V	Q	P	G	G	S	L	R	L	S	C	A	A	S	G	Y	T	F	-	-	-	-	I	D	Y	Y	M	N	W	V	R	Q	A	P	G	K
Pateclizumab	zu	E	V	Q	L	V	E	S	G	G	-	G	L	V	Q	P	G	G	S	L	R	L	S	C	A	A	S	G	Y	T	F	-	-	-	-	T	S	Y	V	I	H	W	V	R	Q	A	P	G	K
Pepinemab	xizu	Q	V	Q	L	V	Q	S	G	A	-	E	V	K	K	P	G	S	S	V	K	V	S	C	K	A	S	G	Y	S	F	-	-	-	-	S	D	Y	Y	M	H	W	V	R	Q	A	P	G	Q
Pidilizumab	zu	Q	V	Q	L	V	Q	S	G	S	-	E	L	K	K	P	G	A	S	V	K	I	S	C	K	A	S	G	Y	T	F	-	-	-	-	T	N	Y	G	M	N	W	V	R	Q	A	P	G	Q
Pinatuzumab	zu	E	V	Q	L	V	E	S	G	G	-	G	L	V	Q	P	G	G	S	L	R	L	S	C	A	A	S	G	Y	E	F	-	-	-	-	S	R	S	W	M	N	W	V	R	Q	A	P	G	K
Plozalizumab	zu	E	V	Q	L	V	E	S	G	G	-	G	L	V	K	P	G	G	S	L	R	L	S	C	A	A	S	G	F	T	F	-	-	-	-	S	A	Y	A	M	N	W	V	R	Q	A	P	G	K
Pogalizumab	zu	E	V	Q	L	V	Q	S	G	A	-	E	V	K	K	P	G	A	S	V	K	V	S	C	K	A	S	G	Y	T	F	-	-	-	-	T	D	S	Y	M	S	W	V	R	Q	A	P	G	Q
Ponezumab	zu	Q	V	Q	L	V	Q	S	G	A	-	E	V	K	K	P	G	A	S	V	K	V	S	C	K	A	S	G	Y	Y	T	-	-	-	-	E	A	Y	Y	I	H	W	V	R	Q	A	P	G	Q
Porgaviximab	xi	E	V	Q	L	Q	E	S	G	G	-	G	L	M	Q	P	G	G	S	M	K	L	S	C	V	A	S	G	F	T	F	-	-	-	-	S	N	Y	W	M	N	W	V	R	Q	S	P	E	K
Praluzatamab	zu	Q	I	T	L	K	E	S	G	P	-	T	L	V	K	P	T	Q	T	L	T	L	T	C	T	F	S	G	F	S	L	S	-	-	T	Y	G	M	G	V	G	W	I	R	Q	P	P	G	K
Prasinezumab	zu	E	V	Q	L	V	E	S	G	G	-	G	L	V	Q	P	G	G	S	L	R	L	S	C	A	A	S	G	F	T	F	-	-	-	-	S	N	Y	G	M	S	W	V	R	Q	A	P	G	K
Prezalumab	u	E	V	Q	L	V	E	S	G	G	-	G	L	V	Q	P	G	G	S	L	R	L	S	C	A	A	S	G	F	T	F	-	-	-	-	S	S	Y	W	M	S	W	V	R	Q	A	P	G	K
Pritoxaximab	xi	Q	V	Q	L	Q	E	S	G	A	-	E	L	V	R	S	G	A	S	V	R	M	S	C	K	A	S	G	Y	T	F	-	-	-	-	T	S	Y	N	M	H	W	V	K	Q	T	P	G	Q
Quetmolimab	xizu	Q	V	Q	L	V	Q	S	G	A	-	E	V	K	K	P	G	A	S	V	K	V	S	C	K	A	S	G	Y	T	F	-	-	-	-	T	N	Y	Y	I	H	W	V	K	Q	A	P	G	Q
Quilizumab	zu	E	V	Q	L	V	E	S	G	G	-	G	L	V	Q	P	G	G	S	L	R	L	S	C	A	A	S	G	F	T	F	-	-	-	-	S	D	Y	G	I	A	W	V	R	Q	A	P	G	K
Radretumab	u	E	V	Q	L	L	E	S	G	G	-	G	L	V	Q	P	G	G	S	L	R	L	S	C	A	A	S	G	F	T	F	-	-	-	-	S	S	F	S	M	S	W	V	R	Q	A	P	G	K
Rafivirumab	u	Q	V	Q	L	V	Q	S	G	A	-	E	V	K	K	P	G	S	S	V	K	V	S	C	K	A	S	G	G	T	F	-	-	-	-	N	R	Y	T	V	N	W	V	R	Q	A	P	G	Q
Ravagalimab	zu	E	V	Q	L	V	E	S	G	G	-	G	L	V	K	P	G	G	S	L	R	L	S	C	A	A	S	G	F	T	F	-	-	-	-	S	D	Y	G	M	N	W	V	R	Q	A	P	G	K
Refanezumab	zu	Q	V	Q	L	V	Q	S	G	S	-	E	L	K	K	P	G	A	S	V	K	V	S	C	K	A	S	G	Y	T	F	-	-	-	-	T	N	Y	G	M	N	W	V	R	Q	A	P	G	Q
Remtolumab	u	E	V	Q	L	V	E	S	G	G	-	G	L	V	Q	P	G	R	S	L	R	L	S	C	A	A	S	G	F	T	F	-	-	-	-	D	D	Y	A	M	H	W	V	R	Q	A	P	G	K
Rilotumumab	u	Q	V	Q	L	Q	E	S	G	P	-	G	L	V	K	P	S	E	T	L	S	L	T	C	T	V	S	G	G	S	I	-	-	-	-	S	I	Y	Y	W	S	W	I	R	Q	P	P	G	K
Rinucumab	u	Q	L	Q	L	Q	E	S	G	P	-	G	L	V	K	P	S	E	T	L	S	L	T	C	T	V	S	G	G	S	I	T	-	-	S	S	S	Y	Y	W	G	W	I	R	Q	P	P	G	K
Rivabazumab	zu	E	V	Q	L	V	E	S	G	G	-	G	V	V	Q	P	G	R	S	L	R	L	S	C	A	A	S	G	F	T	F	-	-	-	-	S	N	Y	P	M	H	W	V	R	Q	A	P	G	K
Robatumumab	u	E	V	Q	L	V	Q	S	G	G	-	G	L	V	K	P	G	G	S	L	R	L	S	C	A	A	S	G	F	T	F	-	-	-	-	S	S	F	A	M	H	W	V	R	Q	A	P	G	K
Romilkimab	xizu	E	V	Q	L	K	E	S	G	P	-	G	L	V	A	P	G	G	S	L	S	I	T	C	T	V	S	G	F	S	L	-	-	-	-	T	D	S	S	I	N	W	V	R	Q	P	P	G	K
Rontalizumab	zu	E	V	Q	L	V	E	S	G	G	-	G	L	V	Q	P	G	G	S	L	R	L	S	C	A	T	S	G	Y	T	F	-	-	-	-	T	E	Y	I	I	H	W	V	R	Q	A	P	G	K
Ruplizumab	zu	Q	V	Q	L	V	Q	S	G	A	-	E	V	V	K	P	G	A	S	V	K	L	S	C	K	A	S	G	Y	I	F	-	-	-	-	T	S	Y	Y	M	Y	W	V	K	Q	A	P	G	Q
Semorinemab	xizu	E	V	Q	L	V	E	S	G	G	-	G	L	V	Q	P	G	G	S	L	R	L	S	C	A	A	S	G	L	I	F	-	-	-	-	R	S	Y	G	M	S	W	V	R	Q	A	P	G	K
Seribantumab	u	E	V	Q	L	L	E	S	G	G	-	G	L	V	Q	P	G	G	S	L	R	L	S	C	A	A	S	G	F	T	F	-	-	-	-	S	H	Y	V	M	A	W	V	R	Q	A	P	G	K
Setoxaximab	xi	E	V	Q	L	Q	Q	P	G	P	-	E	L	E	K	P	G	A	S	V	K	L	S	C	K	A	S	G	Y	S	F	-	-	-	-	T	D	Y	N	M	N	W	V	K	Q	N	N	G	E
Setrusumab	u	Q	V	Q	L	V	E	S	G	G	-	G	L	V	Q	P	G	G	S	L	R	L	S	C	A	A	S	G	F	T	F	-	-	-	-	R	S	H	W	L	S	W	V	R	Q	A	P	G	K
Sifalimumab	u	Q	V	Q	L	V	Q	S	G	A	-	E	V	K	K	P	G	A	S	V	K	V	S	C	K	A	S	G	Y	T	F	-	-	-	-	T	S	Y	S	I	S	W	V	R	Q	A	P	G	Q
Simlukafusp	u	E	V	Q	L	L	E	S	G	G	-	G	L	V	Q	P	G	G	S	L	R	L	S	C	A	A	S	G	F	T	F	-	-	-	-	S	S	Y	A	M	S	W	V	R	Q	A	P	G	K
Simtuzumab	zu	Q	V	Q	L	V	Q	S	G	A	-	E	V	K	K	P	G	A	S	V	K	V	S	C	K	A	S	G	Y	A	F	-	-	-	-	T	Y	Y	L	I	E	W	V	R	Q	A	P	G	Q
Suvratoxumab	u	E	V	Q	L	V	E	S	G	G	-	G	L	V	Q	P	G	G	S	L	R	L	S	C	A	A	S	G	F	T	F	-	-	-	-	S	S	H	D	M	H	W	V	R	Q	A	T	G	K
Tadocizumab	zu	Q	V	Q	L	V	Q	S	G	A	-	E	V	K	K	P	G	S	S	V	K	V	S	C	K	A	S	G	Y	A	F	-	-	-	-	T	N	Y	L	I	E	W	V	R	Q	A	P	G	Q
Tanibirumab	u	Q	M	Q	L	V	Q	S	G	A	-	E	V	K	K	P	G	A	S	V	K	L	S	C	K	A	S	G	Y	T	F	-	-	-	-	S	S	Y	W	M	H	W	V	R	Q	A	P	G	Q
Tarextumab	u	E	V	Q	L	V	E	S	G	G	-	G	L	V	Q	P	G	G	S	L	R	L	S	C	A	A	S	G	F	T	F	-	-	-	-	S	S	S	G	M	S	W	V	R	Q	A	P	G	K
Tavolimab	xizu	Q	V	Q	L	Q	E	S	G	P	-	G	L	V	K	P	S	Q	T	L	S	L	T	C	A	V	Y	G	G	S	F	-	-	-	-	S	S	G	Y	W	N	W	I	R	K	H	P	G	K
Tavolixizumab	xizu	Q	V	Q	L	Q	E	S	G	P	-	G	L	V	K	P	S	Q	T	L	S	L	T	C	A	V	Y	G	G	S	F	-	-	-	-	S	S	G	Y	W	N	W	I	R	K	H	P	G	K
Tebentafusp	zu	E	V	Q	L	V	E	S	G	G	-	G	L	V	Q	P	G	G	S	L	R	L	S	C	A	A	S	G	Y	S	F	-	-	-	-	T	G	Y	T	M	N	W	V	R	Q	A	P	G	K
Temelimab	zu	Q	V	Q	L	V	Q	S	G	A	-	E	V	K	K	P	G	S	S	V	K	V	S	C	K	A	S	G	Y	T	F	-	-	-	-	T	D	Y	E	M	H	W	V	R	Q	A	P	G	Q
Tesidolumab	u	E	V	Q	L	V	Q	S	G	A	-	E	V	K	K	P	G	S	S	V	K	V	S	C	K	A	S	G	G	T	F	-	-	-	-	S	S	Y	A	I	S	W	V	R	Q	A	P	G	Q
Tigatuzumab	zu	E	V	Q	L	V	E	S	G	G	-	G	L	V	Q	P	G	G	S	L	R	L	S	C	A	A	S	G	F	T	F	-	-	-	-	S	S	Y	V	M	S	W	V	R	Q	A	P	G	K
Tilavonemab	xi	E	V	K	V	V	E	S	G	G	-	G	L	V	Q	P	G	G	S	M	K	L	S	C	V	V	S	G	F	T	F	-	-	-	-	S	N	Y	W	V	N	W	V	R	Q	A	P	G	K
Timolumab	u	Q	V	Q	L	V	E	S	G	G	-	G	V	V	Q	P	G	R	S	L	R	L	S	C	A	A	S	G	F	T	F	-	-	-	-	F	S	Y	A	M	H	W	V	R	Q	T	P	G	K
Tiragolumab	u	E	V	Q	L	Q	Q	S	G	P	-	G	L	V	K	P	S	Q	T	L	S	L	T	C	A	I	S	G	D	S	V	S	-	-	S	N	S	A	A	W	N	W	I	R	Q	S	P	S	R
Tisotumab	u	E	V	Q	L	L	E	S	G	G	-	G	L	V	Q	P	G	G	S	L	R	L	S	C	A	A	S	G	F	T	F	-	-	-	-	S	N	Y	A	M	S	W	V	R	Q	A	P	G	K
Tomaralimab	xi	E	V	Q	L	V	Q	S	G	S	-	E	L	K	K	P	G	A	S	V	K	L	S	C	K	A	S	G	F	T	F	-	-	-	-	T	T	Y	G	I	N	W	V	R	Q	A	P	G	Q
Tomuzotuximab	xi	Q	V	Q	L	K	Q	S	G	P	-	G	L	V	Q	P	S	Q	S	L	S	I	T	C	T	V	S	G	F	S	L	-	-	-	-	T	N	Y	G	V	H	W	V	R	Q	S	P	G	K
Tovetumab	u	Q	V	Q	L	V	E	S	G	G	-	G	L	V	K	P	G	G	S	L	R	L	S	C	A	A	S	G	F	T	F	-	-	-	-	S	D	Y	Y	M	N	W	I	R	Q	A	P	G	K
Tregalizumab	zu	E	E	Q	L	V	E	S	G	G	-	G	L	V	K	P	G	G	S	L	R	L	S	C	A	A	S	G	F	S	F	-	-	-	-	S	D	C	R	M	Y	W	L	R	Q	A	P	G	K
Trevogrumab	u	E	V	Q	V	L	E	S	G	G	-	D	L	V	Q	P	G	G	S	L	R	L	S	C	A	A	S	G	F	T	F	-	-	-	-	S	A	Y	A	M	T	W	V	R	Q	A	P	G	K
Urelumab	u	Q	V	Q	L	Q	Q	W	G	A	-	G	L	L	K	P	S	E	T	L	S	L	T	C	A	V	Y	G	G	S	F	-	-	-	-	S	G	Y	Y	W	S	W	I	R	Q	S	P	E	K
Utomilumab	u	E	V	Q	L	V	Q	S	G	A	-	E	V	K	K	P	G	E	S	L	R	I	S	C	K	G	S	G	Y	S	F	-	-	-	-	S	T	Y	W	I	S	W	V	R	Q	M	P	G	K
Valanafusp	xi	Q	V	Q	L	Q	Q	S	G	P	-	E	L	V	K	P	G	A	L	V	K	I	S	C	K	A	S	G	Y	T	F	-	-	-	-	T	N	Y	D	I	H	W	V	K	Q	R	P	G	Q
Vanucizumab	zu	Q	V	Q	L	V	Q	S	G	A	-	E	V	K	K	P	G	A	S	V	K	V	S	C	K	A	S	G	Y	T	F	-	-	-	-	T	G	Y	Y	M	H	W	V	R	Q	A	P	G	Q
Varlilumab	u	Q	V	Q	L	V	E	S	G	G	-	G	V	V	Q	P	G	R	S	L	R	L	S	C	A	A	S	G	F	T	F	-	-	-	-	S	S	Y	D	M	H	W	V	R	Q	A	P	G	K
Veltuzumab	zu	Q	V	Q	L	Q	Q	S	G	A	-	E	V	K	K	P	G	S	S	V	K	V	S	C	K	A	S	G	Y	T	F	-	-	-	-	T	S	Y	N	M	H	W	V	K	Q	A	P	G	Q
Volagidemab	u	Q	V	Q	L	V	E	S	G	G	-	G	V	V	Q	P	G	R	S	L	R	L	S	C	A	A	S	G	F	T	F	-	-	-	-	S	S	Y	G	M	H	W	V	R	Q	A	P	G	K
Vonlerolizumab	zu	E	V	Q	L	V	Q	S	G	A	-	E	V	K	K	P	G	A	S	V	K	V	S	C	K	A	S	G	Y	T	F	-	-	-	-	T	D	S	Y	M	S	W	V	R	Q	A	P	G	Q
Vopratelimab	zu	E	V	Q	L	V	E	S	G	G	-	G	L	V	Q	P	G	G	S	L	R	L	S	C	A	A	S	G	F	T	F	-	-	-	-	S	D	Y	W	M	D	W	V	R	Q	A	P	G	K
Xentuzumab	zu	Q	V	E	L	V	E	S	G	G	-	G	L	V	Q	P	G	G	S	L	R	L	S	C	A	A	S	G	F	T	F	-	-	-	-	T	S	Y	W	M	S	W	V	R	Q	A	P	G	K
Zagotenemab	zu	E	V	Q	L	V	Q	S	G	A	-	E	V	K	K	P	G	E	S	L	K	I	S	C	K	G	S	G	Y	T	F	-	-	-	-	S	N	Y	W	I	E	W	V	R	Q	M	P	G	K
Zalifrelimab	u	E	V	Q	L	V	E	S	G	G	-	G	L	V	K	P	G	G	S	L	R	L	S	C	A	A	S	G	F	T	F	-	-	-	-	S	S	Y	S	M	N	W	V	R	Q	A	P	G	K
Zalutumumab	u	Q	V	Q	L	V	E	S	G	G	-	G	V	V	Q	P	G	R	S	L	R	L	S	C	A	A	S	G	F	T	F	-	-	-	-	S	T	Y	G	M	H	W	V	R	Q	A	P	G	K
Zanidatamab	zu	E	V	Q	L	V	E	S	G	G	-	G	L	V	Q	P	G	G	S	L	R	L	S	C	A	A	S	G	F	T	F	-	-	-	-	A	D	Y	T	M	D	W	V	R	Q	A	P	G	K
Zatuximab	xi	E	V	Q	L	Q	Q	P	G	S	-	E	L	V	R	P	G	A	S	V	K	L	S	C	K	A	S	G	Y	T	F	-	-	-	-	T	S	Y	W	M	H	W	V	K	Q	R	P	G	Q
Zelminemab	zu	Q	V	Q	L	V	E	S	G	A	-	E	V	V	K	P	G	A	S	V	K	V	S	C	K	A	S	G	F	T	F	-	-	-	-	S	R	F	A	M	H	W	V	R	Q	A	P	G	Q
Zenocutuzumab	zu	Q	V	Q	L	V	Q	S	G	A	-	E	V	K	K	P	G	A	S	V	K	V	S	C	K	A	S	G	Y	T	F	-	-	-	-	T	G	Y	Y	M	H	W	V	R	Q	A	P	G	Q
Ziltivekimab	zu	E	V	Q	L	V	E	S	G	G	-	G	L	V	Q	P	G	G	S	L	R	L	S	C	A	A	S	G	F	T	I	-	-	-	-	S	S	N	Y	M	I	W	V	R	Q	A	P	G	K
Abrezekimab	zu	Q	V	T	L	K	E	S	G	P	-	V	L	V	K	P	T	E	T	L	T	L	T	C	T	V	S	G	F	S	L	-	-	-	-	T	N	Y	H	V	Q	W	I	R	Q	P	P	G	K
Afasevikumab	u	E	V	Q	L	V	E	S	G	G	-	G	L	V	Q	P	G	R	S	L	R	L	S	C	A	A	S	G	F	T	F	-	-	-	-	D	D	Y	A	M	H	W	V	R	Q	A	P	G	K
Amivantamab	u	Q	V	Q	L	V	E	S	G	G	-	G	V	V	Q	P	G	R	S	L	R	L	S	C	A	A	S	G	F	T	F	-	-	-	-	S	T	Y	G	M	H	W	V	R	Q	A	P	G	K
Aprutumab	u	E	V	Q	L	L	E	S	G	G	-	G	L	V	Q	P	G	G	S	L	R	L	S	C	A	A	S	G	F	T	F	-	-	-	-	S	S	Y	A	M	S	W	V	R	Q	A	P	G	K
Atinumab	u	E	V	Q	L	V	E	S	G	G	-	G	L	V	Q	P	G	G	S	L	R	L	S	C	A	A	S	G	F	T	F	-	-	-	-	S	N	Y	W	M	S	W	V	R	Q	A	P	G	K
Avdoralimab	u	E	V	Q	L	V	E	S	G	G	-	G	L	V	Q	P	G	G	S	L	R	L	S	C	A	A	S	G	F	T	F	-	-	-	-	S	S	Y	V	M	H	W	V	R	Q	A	T	G	K
Avizakimab	zu	Q	V	Q	L	V	Q	S	G	A	-	E	V	K	K	P	G	A	S	V	K	V	S	C	K	A	S	G	Y	T	F	-	-	-	-	T	D	Y	W	M	H	W	V	R	Q	A	P	G	Q
Azintuxizumab	xizu	E	V	Q	L	V	E	S	G	G	-	G	L	V	Q	P	G	G	S	L	R	L	S	C	A	A	S	G	F	T	F	-	-	-	-	S	D	Y	Y	M	A	W	V	R	Q	A	P	G	K
Benufutamab	xizu	E	V	Q	L	Q	Q	S	G	A	-	E	V	V	K	P	G	A	S	V	K	L	S	C	K	A	S	G	F	N	I	-	-	-	-	K	D	T	F	I	H	W	V	K	Q	A	P	G	Q
Brontictuzumab	zu	Q	V	Q	L	V	Q	S	G	A	-	E	V	K	K	P	G	A	S	V	K	I	S	C	K	V	S	G	Y	T	L	-	-	-	-	R	G	Y	W	I	E	W	V	R	Q	A	P	G	K
Budigalimab	xizu	E	I	Q	L	V	Q	S	G	A	-	E	V	K	K	P	G	S	S	V	K	V	S	C	K	A	S	G	Y	T	F	-	-	-	-	T	H	Y	G	M	N	W	V	R	Q	A	P	G	Q
Cergutuzumab	zu	Q	V	Q	L	V	Q	S	G	A	-	E	V	K	K	P	G	A	S	V	K	V	S	C	K	A	S	G	Y	T	F	-	-	-	-	T	E	F	G	M	N	W	V	R	Q	A	P	G	Q
Cibisatamab	zu	Q	V	Q	L	V	Q	S	G	A	-	E	V	K	K	P	G	A	S	V	K	V	S	C	K	A	S	G	Y	T	F	-	-	-	-	T	E	F	G	M	N	W	V	R	Q	A	P	G	Q
Citatuzumab	zu	E	V	Q	L	V	Q	S	G	P	-	G	L	V	Q	P	G	G	S	V	R	I	S	C	A	A	S	G	Y	T	F	-	-	-	-	T	N	Y	G	M	N	W	V	K	Q	A	P	G	K
Clervonafusp	zu	E	V	Q	L	Q	E	S	G	G	-	G	V	V	Q	P	G	G	S	L	R	L	S	C	A	A	S	G	F	T	F	-	-	-	-	S	N	Y	G	M	H	W	I	R	Q	A	P	G	K
Cofetuzumab	zu	Q	V	Q	L	V	Q	S	G	P	-	E	V	K	K	P	G	A	S	V	K	V	S	C	K	A	S	G	Y	T	F	-	-	-	-	T	D	Y	A	V	H	W	V	R	Q	A	P	G	K
Cosibelimab	u	E	V	Q	L	V	Q	S	G	A	-	E	V	K	K	P	G	S	S	V	K	V	S	C	K	A	S	G	G	T	F	-	-	-	-	S	R	S	A	I	S	W	V	R	Q	A	P	G	Q
Crotedumab	u	E	V	Q	L	V	E	S	G	G	-	G	L	V	Q	P	G	G	S	L	R	L	S	C	A	A	S	G	F	T	F	-	-	-	-	S	N	Y	L	M	N	W	V	R	Q	A	P	G	K
Crovalimab	xizu	Q	V	Q	L	V	E	S	G	G	-	G	L	V	Q	P	G	R	S	L	R	L	S	C	A	A	S	G	F	T	V	H	-	-	-	S	S	Y	Y	M	A	W	V	R	Q	A	P	G	K
Demcizumab	zu	Q	V	Q	L	V	Q	S	G	A	-	E	V	K	K	P	G	A	S	V	K	I	S	C	K	A	S	G	Y	S	F	-	-	-	-	T	A	Y	Y	I	H	W	V	K	Q	A	P	G	Q
Duvortuxizumab	xizu	Q	V	T	L	R	E	S	G	P	-	A	L	V	K	P	T	Q	T	L	T	L	T	C	T	F	S	G	F	S	L	S	-	-	T	S	G	M	G	V	G	W	I	R	Q	P	P	G	K
Elgemtumab	u	E	V	Q	L	L	E	S	G	G	-	G	L	V	Q	P	G	G	S	L	R	L	S	C	A	A	S	G	F	T	F	-	-	-	-	S	S	Y	A	M	S	W	V	R	Q	A	P	G	K
Elipovimab	u	Q	M	Q	L	Q	E	S	G	P	-	G	L	V	K	P	S	E	T	L	S	L	T	C	S	V	S	G	A	S	I	-	-	-	-	S	D	S	Y	W	S	W	I	R	R	S	P	G	K
Enavatuzumab	zu	E	V	Q	L	V	E	S	G	G	-	G	L	V	Q	P	G	G	S	L	R	L	S	C	A	A	S	G	F	T	F	-	-	-	-	S	S	Y	W	M	S	W	V	R	Q	A	P	G	K
Encelimab	zu	E	V	Q	L	V	Q	S	G	A	-	E	V	K	K	P	G	A	T	V	K	I	S	C	K	A	S	G	F	S	I	-	-	-	-	K	D	D	Y	I	H	W	V	Q	Q	A	P	G	K
Enoticumab	u	Q	V	Q	L	V	E	S	G	G	-	G	V	V	Q	P	G	R	S	L	R	L	S	C	A	A	S	G	F	T	F	-	-	-	-	S	S	Y	G	M	H	W	V	R	Q	A	P	G	K
Epcoritamab	xi	E	V	K	L	V	E	S	G	G	-	G	L	V	Q	P	G	G	S	L	R	L	S	C	A	A	S	G	F	T	F	-	-	-	-	N	T	Y	A	M	N	W	V	R	Q	A	P	G	K
Etigilimab	zu	Q	V	Q	L	Q	E	S	G	P	-	G	L	V	K	P	S	E	T	L	S	L	T	C	A	V	S	G	Y	S	I	T	-	-	-	S	D	Y	A	W	N	W	I	R	Q	P	P	G	K
Fezakinumab	u	Q	V	Q	L	V	Q	S	G	A	-	E	V	K	K	P	G	A	S	V	K	V	S	C	K	A	S	G	Y	T	F	-	-	-	-	T	N	Y	Y	M	H	W	V	R	Q	A	P	G	Q
Fianlimab	u	Q	V	Q	L	V	E	S	G	G	-	G	V	V	Q	P	G	R	S	L	R	L	S	C	V	A	S	G	F	T	F	-	-	-	-	S	S	Y	G	M	H	W	V	R	Q	A	P	G	K
Figitumumab	u	E	V	Q	L	L	E	S	G	G	-	G	L	V	Q	P	G	G	S	L	R	L	S	C	T	A	S	G	F	T	F	-	-	-	-	S	S	Y	A	M	N	W	V	R	Q	A	P	G	K
Flanvotumab	u	Q	V	Q	L	V	Q	S	G	S	-	E	L	K	K	P	G	A	S	V	K	I	S	C	K	A	S	G	Y	T	F	-	-	-	-	T	S	Y	A	M	N	W	V	R	Q	A	P	G	Q
Flotetuzumab	zu	E	V	Q	L	V	Q	S	G	A	-	E	L	K	K	P	G	A	S	V	K	V	S	C	K	A	S	G	Y	T	F	-	-	-	-	T	D	Y	Y	M	K	W	V	R	Q	A	P	G	Q
Foralumab	u	Q	V	Q	L	V	E	S	G	G	-	G	V	V	Q	P	G	R	S	L	R	L	S	C	A	A	S	G	F	K	F	-	-	-	-	S	G	Y	G	M	H	W	V	R	Q	A	P	G	K
Fresolimumab	u	Q	V	Q	L	V	Q	S	G	A	-	E	V	K	K	P	G	S	S	V	K	V	S	C	K	A	S	G	Y	T	F	-	-	-	-	S	S	N	V	I	S	W	V	R	Q	A	P	G	Q
Gatralimab	xizu	E	V	Q	L	V	E	S	G	G	-	G	L	V	Q	P	G	G	S	L	R	L	S	C	A	A	S	G	F	P	F	-	-	-	-	S	N	Y	W	M	N	W	V	R	Q	A	P	G	K
Gimsilumab	u	E	V	Q	L	V	E	S	G	G	-	G	L	V	Q	P	G	G	S	L	R	L	S	C	A	A	S	G	F	T	F	-	-	-	-	S	R	H	W	M	H	W	L	R	Q	V	P	G	K
Glenzocimab	zu	Q	V	Q	L	V	Q	S	G	A	-	E	V	K	K	P	G	A	S	V	K	V	S	C	K	A	S	G	Y	T	F	-	-	-	-	T	S	Y	N	M	H	W	V	R	Q	A	P	G	Q
Iladatuzumab	zu	E	V	Q	L	V	E	S	G	G	-	G	L	V	Q	P	G	G	S	L	R	L	S	C	A	A	S	G	Y	T	F	-	-	-	-	S	S	Y	W	I	E	W	V	R	Q	A	P	G	K
Imaprelimab	zu	Q	V	T	L	K	E	S	G	P	-	V	L	V	K	P	T	E	T	L	T	L	T	C	T	V	S	G	F	S	L	-	-	-	-	T	S	N	A	V	S	W	V	R	Q	P	P	G	K
Laprituximab	xi	Q	V	Q	L	V	Q	S	G	A	-	E	V	A	K	P	G	A	S	V	K	L	S	C	K	A	S	G	Y	T	F	-	-	-	-	T	S	Y	W	M	Q	W	V	K	Q	R	P	G	Q
Lenzilumab	u	Q	V	Q	L	V	Q	S	G	A	-	E	V	K	K	P	G	A	S	V	K	V	S	C	K	A	S	G	Y	S	F	-	-	-	-	T	N	Y	Y	I	H	W	V	R	Q	A	P	G	Q
Lesofavumab	u	E	V	Q	L	V	Q	S	G	A	-	E	V	K	K	P	G	E	S	L	K	I	S	C	K	V	S	G	Y	S	F	-	-	-	-	T	S	Q	W	I	G	W	V	R	Q	M	P	G	K
Lexatumumab	u	E	V	Q	L	V	Q	S	G	G	-	G	V	E	R	P	G	G	S	L	R	L	S	C	A	A	S	G	F	T	F	-	-	-	-	D	D	Y	G	M	S	W	V	R	Q	A	P	G	K
Lodapolimab	u	Q	V	Q	L	V	Q	S	G	A	-	E	V	K	K	P	G	S	S	V	K	V	S	C	K	A	S	G	G	T	F	-	-	-	-	S	S	Y	A	I	S	W	V	R	Q	A	P	G	Q
Losatuxizumab	xizu	E	V	Q	L	Q	E	S	G	P	-	G	L	V	K	P	S	Q	T	L	S	L	T	C	T	V	S	G	Y	S	I	S	-	-	-	R	D	F	A	W	N	W	I	R	Q	P	P	G	K
Lucatumumab	u	Q	V	Q	L	V	E	S	G	G	-	G	V	V	Q	P	G	R	S	L	R	L	S	C	A	A	S	G	F	T	F	-	-	-	-	S	S	Y	G	M	H	W	V	R	Q	A	P	G	K
Lumretuzumab	zu	Q	V	Q	L	V	Q	S	G	A	-	E	V	K	K	P	G	A	S	V	K	V	S	C	K	A	S	G	Y	T	F	-	-	-	-	R	S	S	Y	I	S	W	V	R	Q	A	P	G	Q
Lupartumab	u	E	V	Q	L	L	E	S	G	G	-	G	L	V	Q	P	G	G	S	L	R	L	S	C	A	A	S	G	F	T	F	-	-	-	-	S	N	A	W	M	S	W	V	R	Q	A	P	G	K
Manelimab	u	E	V	Q	L	V	E	S	G	G	-	G	V	V	R	P	G	G	S	L	R	L	S	C	A	A	S	G	F	T	F	-	-	-	-	D	D	Y	A	M	S	W	V	R	Q	A	P	G	K
Mezagitamab	zu	E	V	Q	L	L	E	S	G	G	-	G	L	V	Q	P	G	G	S	L	R	L	S	C	A	A	S	G	F	T	F	-	-	-	-	D	D	Y	G	M	S	W	V	R	Q	A	P	G	K
Milatuzumab	zu	Q	V	Q	L	Q	Q	S	G	S	-	E	L	K	K	P	G	A	S	V	K	V	S	C	K	A	S	G	Y	T	F	-	-	-	-	T	N	Y	G	V	N	W	I	K	Q	A	P	G	Q
Mirzotamab	xizu	E	V	Q	L	Q	E	S	G	P	-	G	L	V	K	P	S	E	T	L	S	L	T	C	A	V	T	G	Y	S	I	T	-	-	-	S	G	Y	S	W	H	W	I	R	Q	F	P	G	N
Mitazalimab	zu	E	V	Q	L	L	E	S	G	G	-	G	L	V	Q	P	G	G	S	L	R	L	S	C	A	A	S	G	F	T	F	-	-	-	-	S	T	Y	G	M	H	W	V	R	Q	A	P	G	K
Mosunetuzumab	zu	E	V	Q	L	V	Q	S	G	A	-	E	V	K	K	P	G	A	S	V	K	V	S	C	K	A	S	G	Y	T	F	-	-	-	-	T	N	Y	Y	I	H	W	V	R	Q	A	P	G	Q
Narnatumab	u	E	V	Q	L	V	E	S	G	G	-	G	L	V	Q	P	G	G	S	L	R	L	S	C	A	A	S	G	F	T	F	-	-	-	-	S	S	Y	L	M	T	W	V	R	Q	A	P	G	K
Navicixizumab	xizu	Q	V	Q	L	V	Q	S	G	A	-	E	V	K	K	P	G	A	S	V	K	I	S	C	K	A	S	G	Y	S	F	-	-	-	-	T	A	Y	Y	I	H	W	V	K	Q	A	P	G	Q
Nesvacumab	u	E	V	Q	L	V	E	S	G	G	-	G	L	V	Q	P	G	G	S	L	R	L	S	C	A	A	S	G	F	T	F	-	-	-	-	S	S	Y	D	I	H	W	V	R	Q	A	T	G	K
Nurulimab	u	E	V	Q	L	V	E	S	G	G	-	G	V	V	Q	P	G	R	S	L	R	L	S	C	A	A	S	G	F	T	F	-	-	-	-	S	S	Y	T	M	H	W	V	R	Q	A	P	G	K
Onvatilimab	u	Q	V	Q	L	V	Q	S	G	A	-	E	V	K	K	P	G	S	S	V	K	V	S	C	K	A	S	G	G	T	F	-	-	-	-	S	S	Y	A	I	S	W	V	R	Q	A	P	G	Q
Pasotuxizumab	xizu	Q	V	Q	L	V	E	S	G	G	-	G	L	V	K	P	G	E	S	L	R	L	S	C	A	A	S	G	F	T	F	-	-	-	-	S	D	Y	Y	M	Y	W	V	R	Q	A	P	G	K
Perakizumab	zu	E	V	Q	L	V	E	S	G	G	-	G	L	V	Q	P	G	G	S	L	R	L	S	C	A	A	S	G	F	T	F	-	-	-	-	S	D	Y	T	M	L	W	V	R	Q	A	P	G	K
Petosemtamab	u	Q	V	Q	L	V	Q	S	G	S	-	E	L	K	K	P	G	A	S	V	K	I	S	C	K	A	S	G	Y	D	F	-	-	-	-	T	N	Y	A	M	N	W	V	R	Q	A	P	G	H
Plamotamab	xizu	Q	V	Q	L	V	Q	S	G	A	-	E	V	K	K	P	G	A	S	V	K	V	S	C	K	A	S	G	Y	T	F	-	-	-	-	T	S	Y	N	M	H	W	V	R	Q	A	P	G	Q
Ralpancizumab	zu	Q	V	Q	L	V	Q	S	G	A	-	E	V	K	K	P	G	A	S	V	K	V	S	C	K	A	S	G	Y	T	F	-	-	-	-	T	S	Y	Y	M	H	W	V	R	Q	A	P	G	Q
Rolinsatamab	zu	E	V	Q	L	V	Q	S	G	A	-	E	V	K	K	P	G	S	S	V	K	V	S	C	K	A	S	G	Y	T	F	-	-	-	-	T	T	Y	W	M	H	W	V	R	Q	A	P	G	Q
Rosmantuzumab	zu	Q	V	Q	L	V	Q	S	G	A	-	E	V	K	K	P	G	A	S	V	K	V	S	C	K	A	S	G	Y	T	F	-	-	-	-	T	D	Y	S	I	H	W	V	R	Q	A	P	G	Q
Samalizumab	zu	Q	V	Q	L	Q	Q	S	G	S	-	E	L	K	K	P	G	A	S	V	K	I	S	C	K	A	S	G	Y	S	F	-	-	-	-	T	D	Y	I	I	L	W	V	R	Q	N	P	G	K
Samrotamab	xizu	E	V	Q	L	V	Q	S	G	A	-	E	V	K	K	P	G	A	S	V	K	V	S	C	K	A	S	G	Y	K	F	-	-	-	-	S	S	Y	W	I	E	W	V	K	Q	A	P	G	Q
Sasanlimab	zu	Q	V	Q	L	V	Q	S	G	A	-	E	V	K	K	P	G	A	S	V	K	V	S	C	K	A	S	G	Y	T	F	-	-	-	-	T	S	Y	W	I	N	W	V	R	Q	A	P	G	Q
Selicrelumab	u	Q	V	Q	L	V	Q	S	G	A	-	E	V	K	K	P	G	A	S	V	K	V	S	C	K	A	S	G	Y	T	F	-	-	-	-	T	G	Y	Y	M	H	W	V	R	Q	A	P	G	Q
Serclutamab	xizu	E	V	Q	L	Q	E	S	G	P	-	G	L	V	K	P	S	Q	T	L	S	L	T	C	T	V	S	G	Y	S	I	S	-	-	-	R	D	F	A	W	N	W	I	R	Q	P	P	G	K
Sirtratumab	u	Q	V	Q	L	V	E	S	G	G	-	G	V	V	Q	P	G	R	S	L	R	L	S	C	A	A	S	G	F	T	F	-	-	-	-	S	S	Y	G	M	H	W	V	R	Q	A	P	G	K
Sofituzumab	zu	E	V	Q	L	V	E	S	G	G	-	G	L	V	Q	P	G	G	S	L	R	L	S	C	A	A	S	G	Y	S	I	T	-	-	-	N	D	Y	A	W	N	W	V	R	Q	A	P	G	K
Solitomab	o	E	V	Q	L	E	Q	S	G	A	-	E	L	V	R	P	G	T	S	V	K	I	S	C	K	A	S	G	Y	A	F	-	-	-	-	T	N	Y	W	L	G	W	V	K	Q	R	P	G	H
Suvizumab	zu	Q	V	Q	L	V	Q	S	G	A	-	E	V	K	K	P	G	A	S	V	K	V	S	C	K	A	S	G	Y	T	F	-	-	-	-	T	N	S	W	I	G	W	F	R	Q	A	P	G	Q
Tabituximab	xi	E	V	Q	L	Q	Q	S	G	A	-	E	L	V	K	P	G	A	S	V	K	L	S	C	T	A	S	G	F	N	I	-	-	-	-	N	D	T	Y	M	H	W	V	K	Q	R	P	E	Q
Talquetamab	xizu	Q	V	Q	L	V	Q	S	G	A	-	E	V	K	K	P	G	A	S	V	K	V	S	C	K	A	S	G	Y	S	F	-	-	-	-	T	G	Y	T	M	N	W	V	R	Q	A	P	G	Q
Tamrintamab	zu	Q	V	Q	L	V	Q	S	G	A	-	E	V	K	K	P	G	S	S	V	K	V	S	C	K	A	S	G	G	T	F	-	-	-	-	S	S	Y	W	I	E	W	V	R	Q	A	P	G	Q
Teclistamab	u	Q	L	Q	L	Q	E	S	G	P	-	G	L	V	K	P	S	E	T	L	S	L	T	C	T	V	S	G	G	S	I	S	-	-	S	G	S	Y	F	W	G	W	I	R	Q	P	P	G	K
Telisotuzumab	zu	Q	V	Q	L	V	Q	S	G	A	-	E	V	K	K	P	G	A	S	V	K	V	S	C	K	A	S	G	Y	I	F	-	-	-	-	T	A	Y	T	M	H	W	V	R	Q	A	P	G	Q
Tenatumomab	o	E	I	Q	L	Q	Q	S	G	P	-	E	L	V	K	P	G	A	S	V	K	V	S	C	K	A	S	G	Y	A	F	-	-	-	-	T	S	Y	N	M	Y	W	V	K	Q	S	H	G	K
Tepoditamab	u	Q	V	Q	L	V	Q	S	G	A	-	E	V	K	K	P	G	A	S	V	K	V	S	C	K	A	S	G	Y	T	F	-	-	-	-	T	S	Y	Y	M	H	W	V	R	Q	A	P	G	Q
Tibulizumab	zu	Q	V	Q	L	Q	Q	W	G	A	-	G	L	L	K	P	S	E	T	L	S	L	T	C	A	V	Y	G	G	S	F	-	-	-	-	S	G	Y	Y	W	S	W	I	R	Q	P	P	G	K
Tidutamab	xizu	E	V	Q	L	V	E	S	G	G	-	G	L	V	Q	P	G	G	S	L	R	L	S	C	A	A	S	G	F	T	F	-	-	-	-	S	D	Y	G	M	A	W	F	R	Q	A	P	G	K
Tilvestamab	zu	E	V	Q	L	V	E	S	G	G	-	G	L	V	Q	P	G	G	S	L	R	L	S	C	A	A	S	G	Y	S	F	T	-	-	-	D	F	Y	I	N	W	W	V	R	Q	A	P	G	K
Timigutuzumab	zu	E	V	Q	L	V	E	S	G	G	-	G	L	V	Q	P	G	G	S	L	R	L	S	C	A	A	S	G	F	N	I	-	-	-	-	K	D	T	Y	I	H	W	V	R	Q	A	P	G	K
Tinurilimab	zu	Q	V	T	L	R	E	S	G	P	-	A	L	V	K	P	T	Q	T	L	T	L	T	C	T	F	S	G	F	S	L	S	-	-	T	Y	G	I	G	V	G	W	I	R	Q	P	P	G	K
Ulocuplumab	u	E	V	Q	L	V	E	S	G	G	-	G	L	V	Q	P	G	G	S	L	R	L	S	C	A	A	A	G	F	T	F	-	-	-	-	S	S	Y	S	M	N	W	V	R	Q	A	P	G	K
Vanalimab	zu	E	V	Q	L	L	E	S	G	G	-	G	L	V	Q	P	G	G	S	L	R	L	S	C	A	A	S	G	F	T	F	-	-	-	-	S	T	Y	G	M	H	W	V	R	Q	A	P	G	K
Vandortuzumab	zu	E	V	Q	L	V	E	S	G	G	-	G	L	V	Q	P	G	G	S	L	R	L	S	C	A	V	S	G	Y	S	I	T	-	-	-	S	D	Y	A	W	N	W	V	R	Q	A	P	G	K
Vantictumab	u	E	V	Q	L	V	E	S	G	G	-	G	L	V	Q	P	G	G	S	L	R	L	S	C	A	A	S	G	F	T	F	-	-	-	-	S	H	Y	T	L	S	W	V	R	Q	A	P	G	K
Vesencumab	u	E	V	Q	L	V	E	S	G	G	-	G	L	V	Q	P	G	G	S	L	R	L	S	C	A	A	S	G	F	T	F	-	-	-	-	S	S	Y	A	M	S	W	V	R	Q	A	P	G	K
Vibecotamab	xizu	Q	V	Q	L	Q	Q	S	G	A	-	E	V	K	K	P	G	A	S	V	K	V	S	C	K	A	S	G	Y	T	F	-	-	-	-	T	D	Y	Y	M	K	W	V	K	Q	S	H	G	K
Vibostolimab	zu	E	V	Q	L	V	Q	S	G	A	-	E	V	K	K	P	G	S	S	V	K	V	S	C	K	A	S	G	Y	T	F	-	-	-	-	S	S	Y	V	M	H	W	V	R	Q	A	P	G	Q
Vofatamab	zu	E	V	Q	L	V	E	S	G	G	-	G	L	V	Q	P	G	G	S	L	R	L	S	C	A	A	S	G	F	T	F	-	-	-	-	T	S	T	G	I	S	W	V	R	Q	A	P	G	K
Vorsetuzumab	zu	Q	V	Q	L	V	Q	S	G	A	-	E	V	K	K	P	G	A	S	V	K	V	S	C	K	A	S	G	Y	T	F	-	-	-	-	T	N	Y	G	M	N	W	V	R	Q	A	P	G	Q
Vunakizumab	zu	E	V	Q	L	V	Q	S	G	A	-	E	V	K	K	P	G	A	S	V	K	V	S	C	K	A	S	G	Y	T	F	-	-	-	-	T	D	Y	E	V	H	W	V	R	Q	A	P	G	Q
Zampilimab	xizu	E	V	Q	L	L	E	S	G	G	-	G	L	V	Q	P	G	G	S	L	R	L	S	C	A	A	S	G	F	T	L	-	-	-	-	S	T	H	A	M	S	W	V	R	Q	A	P	G	K
[truncated: 93 more columns]

## Sheet: VL
Therapeutics - VL Sequences
IMGT numberings from ANARCI
		Numbered sequence -->																										CDRL1
Name	Origin	1	2	3	4	5	6	7	8	9	10	11	12	13	14	15	16	17	18	19	20	21	22	23	24	25	26	27	28	29	30	31	32	33	34	35	36	37	38	39	40	41	42	43	44	45	46	47	48
Adalimumab	u	D	I	Q	M	T	Q	S	P	S	S	L	S	A	S	V	G	D	R	V	T	I	T	C	R	A	S	Q	G	I	-	-	-	-	-	-	R	N	Y	L	A	W	Y	Q	Q	K	P	G	K
Afutuzumab	zu	D	I	V	M	T	Q	T	P	L	S	L	P	V	T	P	G	E	P	A	S	I	S	C	R	S	S	K	S	L	L	H	S	-	N	G	I	T	Y	L	Y	W	Y	L	Q	K	P	G	Q
Alemtuzumab	zu	D	I	Q	M	T	Q	S	P	S	S	L	S	A	S	V	G	D	R	V	T	I	T	C	K	A	S	Q	N	I	-	-	-	-	-	-	D	K	Y	L	N	W	Y	Q	Q	K	P	G	K
Alirocumab	u	D	I	V	M	T	Q	S	P	D	S	L	A	V	S	L	G	E	R	A	T	I	N	C	K	S	S	Q	S	V	L	Y	R	S	N	N	R	N	F	L	G	W	Y	Q	Q	K	P	G	Q
Atezolizumab	zu	D	I	Q	M	T	Q	S	P	S	S	L	S	A	S	V	G	D	R	V	T	I	T	C	R	A	S	Q	D	V	-	-	-	-	-	-	S	T	A	V	A	W	Y	Q	Q	K	P	G	K
Avelumab	u	Q	S	A	L	T	Q	P	A	S	-	V	S	G	S	P	G	Q	S	I	T	I	S	C	T	G	T	S	S	D	V	G	-	-	-	G	Y	N	Y	V	S	W	Y	Q	Q	H	P	G	K
Basiliximab	xi	Q	I	V	S	T	Q	S	P	A	I	M	S	A	S	P	G	E	K	V	T	M	T	C	S	A	S	S	S	R	-	-	-	-	-	-	-	S	Y	M	Q	W	Y	Q	Q	K	P	G	T
Belimumab	u	S	S	E	L	T	Q	D	P	A	-	V	S	V	A	L	G	Q	T	V	R	V	T	C	Q	G	D	S	L	R	-	-	-	-	-	-	S	Y	Y	A	S	W	Y	Q	Q	K	P	G	Q
Benralizumab	zu	D	I	Q	M	T	Q	S	P	S	S	L	S	A	S	V	G	D	R	V	T	I	T	C	G	T	S	E	D	I	-	-	-	-	-	-	I	N	Y	L	N	W	Y	Q	Q	K	P	G	K
Bevacizumab	zu	D	I	Q	M	T	Q	S	P	S	S	L	S	A	S	V	G	D	R	V	T	I	T	C	S	A	S	Q	D	I	-	-	-	-	-	-	S	N	Y	L	N	W	Y	Q	Q	K	P	G	K
Bezlotoxumab	u	E	I	V	L	T	Q	S	P	G	T	L	S	L	S	P	G	E	R	A	T	L	S	C	R	A	S	Q	S	V	S	-	-	-	-	-	S	S	Y	L	A	W	Y	Q	Q	K	P	G	Q
Bintrafusp	u	Q	S	A	L	T	Q	P	A	S	-	V	S	G	S	P	G	Q	S	I	T	I	S	C	T	G	T	S	S	D	V	G	-	-	-	G	Y	N	Y	V	S	W	Y	Q	Q	H	P	G	K
Blinatumomab	o	D	I	Q	L	T	Q	S	P	A	S	L	A	V	S	L	G	Q	R	A	T	I	S	C	K	A	S	Q	S	V	D	Y	-	-	D	G	D	S	Y	L	N	W	Y	Q	Q	I	P	G	Q
Brentuximab	xi	D	I	V	L	T	Q	S	P	A	S	L	A	V	S	L	G	Q	R	A	T	I	S	C	K	A	S	Q	S	V	D	F	-	-	D	G	D	S	Y	M	N	W	Y	Q	Q	K	P	G	Q
Brodalumab	u	E	I	V	M	T	Q	S	P	A	T	L	S	V	S	P	G	E	R	A	T	L	S	C	R	A	S	Q	S	V	-	-	-	-	-	-	S	S	N	L	A	W	F	Q	Q	K	P	G	Q
Brolucizumab	zu	E	I	V	M	T	Q	S	P	S	T	L	S	A	S	V	G	D	R	V	I	I	T	C	Q	A	S	E	I	I	-	-	-	-	-	-	H	S	W	L	A	W	Y	Q	Q	K	P	G	K
Burosumab	u	A	I	Q	L	T	Q	S	P	S	S	L	S	A	S	V	G	D	R	V	T	I	T	C	R	A	S	Q	G	I	-	-	-	-	-	-	S	S	A	L	V	W	Y	Q	Q	K	P	G	K
Camrelizumab	zu	D	I	Q	M	T	Q	S	P	S	S	L	S	A	S	V	G	D	R	V	T	I	T	C	L	A	S	Q	T	I	-	-	-	-	-	-	G	T	W	L	T	W	Y	Q	Q	K	P	G	K
Canakinumab	u	E	I	V	L	T	Q	S	P	D	F	Q	S	V	T	P	K	E	K	V	T	I	T	C	R	A	S	Q	S	I	-	-	-	-	-	-	G	S	S	L	H	W	Y	Q	Q	K	P	D	Q
Cemiplimab	u	D	I	Q	M	T	Q	S	P	S	S	L	S	A	S	V	G	D	S	I	T	I	T	C	R	A	S	L	S	I	-	-	-	-	-	-	N	T	F	L	N	W	Y	Q	Q	K	P	G	K
Certolizumab	zu	D	I	Q	M	T	Q	S	P	S	S	L	S	A	S	V	G	D	R	V	T	I	T	C	K	A	S	Q	N	V	-	-	-	-	-	-	G	T	N	V	A	W	Y	Q	Q	K	P	G	K
Cetuximab	xi	D	I	L	L	T	Q	S	P	V	I	L	S	V	S	P	G	E	R	V	S	F	S	C	R	A	S	Q	S	I	-	-	-	-	-	-	G	T	N	I	H	W	Y	Q	Q	R	T	N	G
Crizanlizumab	zu	D	I	Q	M	T	Q	S	P	S	S	L	S	A	S	V	G	D	R	V	T	I	T	C	K	A	S	Q	S	V	D	Y	-	-	D	G	H	S	Y	M	N	W	Y	Q	Q	K	P	G	K
Daclizumab	zu	D	I	Q	M	T	Q	S	P	S	T	L	S	A	S	V	G	D	R	V	T	I	T	C	S	A	S	S	S	I	-	-	-	-	-	-	-	S	Y	M	H	W	Y	Q	Q	K	P	G	K
Daratumumab	u	E	I	V	L	T	Q	S	P	A	T	L	S	L	S	P	G	E	R	A	T	L	S	C	R	A	S	Q	S	V	-	-	-	-	-	-	S	S	Y	L	A	W	Y	Q	Q	K	P	G	Q
Denosumab	u	E	I	V	L	T	Q	S	P	G	T	L	S	L	S	P	G	E	R	A	T	L	S	C	R	A	S	Q	S	V	R	-	-	-	-	-	G	R	Y	L	A	W	Y	Q	Q	K	P	G	Q
Derlotuximab	xi	E	N	V	L	T	Q	S	P	A	I	M	S	A	S	P	G	E	K	V	T	M	T	C	R	A	S	S	S	V	S	-	-	-	-	-	S	S	Y	L	H	W	Y	Q	Q	K	S	G	A
Dinutuximab	xi	E	I	V	M	T	Q	S	P	A	T	L	S	V	S	P	G	E	R	A	T	L	S	C	R	S	S	Q	S	L	V	H	R	-	N	G	N	T	Y	L	H	W	Y	L	Q	K	P	G	Q
Dupilumab	u	D	I	V	M	T	Q	S	P	L	S	L	P	V	T	P	G	E	P	A	S	I	S	C	R	S	S	Q	S	L	L	Y	S	-	I	G	Y	N	Y	L	D	W	Y	L	Q	K	S	G	Q
Durvalumab	u	E	I	V	L	T	Q	S	P	G	T	L	S	L	S	P	G	E	R	A	T	L	S	C	R	A	S	Q	R	V	S	-	-	-	-	-	S	S	Y	L	A	W	Y	Q	Q	K	P	G	Q
Eculizumab	zu	D	I	Q	M	T	Q	S	P	S	S	L	S	A	S	V	G	D	R	V	T	I	T	C	G	A	S	E	N	I	-	-	-	-	-	-	Y	G	A	L	N	W	Y	Q	Q	K	P	G	K
Efalizumab	zu	D	I	Q	M	T	Q	S	P	S	S	L	S	A	S	V	G	D	R	V	T	I	T	C	R	A	S	K	T	I	-	-	-	-	-	-	S	K	Y	L	A	W	Y	Q	Q	K	P	G	K
Elotuzumab	zu	D	I	Q	M	T	Q	S	P	S	S	L	S	A	S	V	G	D	R	V	T	I	T	C	K	A	S	Q	D	V	-	-	-	-	-	-	G	I	A	V	A	W	Y	Q	Q	K	P	G	K
Emapalumab	u	N	F	M	L	T	Q	P	H	S	-	V	S	E	S	P	G	K	T	V	T	I	S	C	T	R	S	S	G	S	I	-	-	-	-	A	S	N	Y	V	Q	W	Y	Q	Q	R	P	G	S
Emicizumab	zu	D	I	Q	M	T	Q	S	P	S	S	L	S	A	S	V	G	D	R	V	T	I	T	C	K	A	S	R	N	I	-	-	-	-	-	-	E	R	Q	L	A	W	Y	Q	Q	K	P	G	Q
Enfortumab	u	D	I	Q	M	T	Q	S	P	S	S	V	S	A	S	V	G	D	R	V	T	I	T	C	R	A	S	Q	G	I	-	-	-	-	-	-	S	G	W	L	A	W	Y	Q	Q	K	P	G	K
Erenumab	u	Q	S	V	L	T	Q	P	P	S	-	V	S	A	A	P	G	Q	K	V	T	I	S	C	S	G	S	S	S	N	I	-	-	-	-	G	N	N	Y	V	S	W	Y	Q	Q	L	P	G	T
Evolocumab	u	E	S	A	L	T	Q	P	A	S	-	V	S	G	S	P	G	Q	S	I	T	I	S	C	T	G	T	S	S	D	V	G	-	-	-	G	Y	N	S	V	S	W	Y	Q	Q	H	P	G	K
Fremanezumab	zu	E	I	V	L	T	Q	S	P	A	T	L	S	L	S	P	G	E	R	A	T	L	S	C	K	A	S	K	R	V	-	-	-	-	-	-	T	T	Y	V	S	W	Y	Q	Q	K	P	G	Q
Galcanezumab	zu	D	I	Q	M	T	Q	S	P	S	S	L	S	A	S	V	G	D	R	V	T	I	T	C	R	A	S	K	D	I	-	-	-	-	-	-	S	K	Y	L	N	W	Y	Q	Q	K	P	G	K
Gemtuzumab	zu	D	I	Q	L	T	Q	S	P	S	T	L	S	A	S	V	G	D	R	V	T	I	T	C	R	A	S	E	S	L	D	N	-	-	Y	G	I	R	F	L	T	W	F	Q	Q	K	P	G	K
Golimumab	u	E	I	V	L	T	Q	S	P	A	T	L	S	L	S	P	G	E	R	A	T	L	S	C	R	A	S	Q	S	V	-	-	-	-	-	-	Y	S	Y	L	A	W	Y	Q	Q	K	P	G	Q
Guselkumab	u	Q	S	V	L	T	Q	P	P	S	-	V	S	G	A	P	G	Q	R	V	T	I	S	C	T	G	S	S	S	N	I	G	-	-	-	S	G	Y	D	V	H	W	Y	Q	Q	L	P	G	T
Ibalizumab	zu	D	I	V	M	T	Q	S	P	D	S	L	A	V	S	L	G	E	R	V	T	M	N	C	K	S	S	Q	S	L	L	Y	S	T	N	Q	K	N	Y	L	A	W	Y	Q	Q	K	P	G	Q
Idarucizumab	zu	D	V	V	M	T	Q	S	P	L	S	L	P	V	T	L	G	Q	P	A	S	I	S	C	K	S	S	Q	S	L	L	Y	T	-	D	G	K	T	Y	L	Y	W	F	L	Q	R	P	G	Q
Infliximab	xi	D	I	L	L	T	Q	S	P	A	I	L	S	V	S	P	G	E	R	V	S	F	S	C	R	A	S	Q	F	V	-	-	-	-	-	-	G	S	S	I	H	W	Y	Q	Q	R	T	N	G
Inotuzumab	zu	D	V	Q	V	T	Q	S	P	S	S	L	S	A	S	V	G	D	R	V	T	I	T	C	R	S	S	Q	S	L	A	N	S	-	Y	G	N	T	F	L	S	W	Y	L	H	K	P	G	K
Ipilimumab	u	E	I	V	L	T	Q	S	P	G	T	L	S	L	S	P	G	E	R	A	T	L	S	C	R	A	S	Q	S	V	G	-	-	-	-	-	S	S	Y	L	A	W	Y	Q	Q	K	P	G	Q
Itolizumab	zu	D	I	Q	M	T	Q	S	P	S	S	L	S	A	S	V	G	D	R	V	T	I	T	C	K	A	S	R	D	I	-	-	-	-	-	-	R	S	Y	L	T	W	Y	Q	Q	K	P	G	K
Ixekizumab	zu	D	I	V	M	T	Q	T	P	L	S	L	S	V	T	P	G	Q	P	A	S	I	S	C	R	S	S	R	S	L	V	H	S	-	R	G	N	T	Y	L	H	W	Y	L	Q	K	P	G	Q
Lambrolizumab	zu	E	I	V	L	T	Q	S	P	A	T	L	S	L	S	P	G	E	R	A	T	L	S	C	R	A	S	K	G	V	S	T	-	-	S	G	Y	S	Y	L	H	W	Y	Q	Q	K	P	G	Q
Lanadelumab	u	D	I	Q	M	T	Q	S	P	S	T	L	S	A	S	V	G	D	R	V	T	I	T	C	R	A	S	Q	S	I	-	-	-	-	-	-	S	S	W	L	A	W	Y	Q	Q	K	P	G	K
Mepolizumab	zu	D	I	V	M	T	Q	S	P	D	S	L	A	V	S	L	G	E	R	A	T	I	N	C	K	S	S	Q	S	L	L	N	S	G	N	Q	K	N	Y	L	A	W	Y	Q	Q	K	P	G	Q
Mogamulizumab	zu	D	V	L	M	T	Q	S	P	L	S	L	P	V	T	P	G	E	P	A	S	I	S	C	R	S	S	R	N	I	V	H	I	-	N	G	D	T	Y	L	E	W	Y	L	Q	K	P	G	Q
Moxetumomab	o	D	I	Q	M	T	Q	T	T	S	S	L	S	A	S	L	G	D	R	V	T	I	S	C	R	A	S	Q	D	I	-	-	-	-	-	-	S	N	Y	L	N	W	Y	Q	Q	K	P	D	G
Muromonab	o	Q	I	V	L	T	Q	S	P	A	I	M	S	A	S	P	G	E	K	V	T	M	T	C	S	A	S	S	S	V	-	-	-	-	-	-	-	S	Y	M	N	W	Y	Q	Q	K	S	G	T
Natalizumab	zu	D	I	Q	M	T	Q	S	P	S	S	L	S	A	S	V	G	D	R	V	T	I	T	C	K	T	S	Q	D	I	-	-	-	-	-	-	N	K	Y	M	A	W	Y	Q	Q	T	P	G	K
Necitumumab	u	E	I	V	M	T	Q	S	P	A	T	L	S	L	S	P	G	E	R	A	T	L	S	C	R	A	S	Q	S	V	-	-	-	-	-	-	S	S	Y	L	A	W	Y	Q	Q	K	P	G	Q
Netakimab	zu	E	I	V	L	T	Q	S	P	G	T	L	S	L	S	P	G	E	R	A	T	L	S	C	R	A	S	Q	S	V	S	-	-	-	-	-	S	S	Y	L	A	W	Y	Q	Q	K	P	G	Q
Nimotuzumab	zu	D	I	Q	M	T	Q	S	P	S	S	L	S	A	S	V	G	D	R	V	T	I	T	C	R	S	S	Q	N	I	V	H	S	-	N	G	N	T	Y	L	D	W	Y	Q	Q	T	P	G	K
Nivolumab	u	E	I	V	L	T	Q	S	P	A	T	L	S	L	S	P	G	E	R	A	T	L	S	C	R	A	S	Q	S	V	-	-	-	-	-	-	S	S	Y	L	A	W	Y	Q	Q	K	P	G	Q
Obiltoxaximab	zu	D	I	Q	M	T	Q	S	P	S	S	L	S	A	S	V	G	D	R	V	T	I	T	C	R	A	S	Q	D	I	-	-	-	-	-	-	R	N	Y	L	N	W	Y	Q	Q	K	P	G	K
Obinutuzumab	zu	D	I	V	M	T	Q	T	P	L	S	L	P	V	T	P	G	E	P	A	S	I	S	C	R	S	S	K	S	L	L	H	S	-	N	G	I	T	Y	L	Y	W	Y	L	Q	K	P	G	Q
Ocrelizumab	zu	D	I	Q	M	T	Q	S	P	S	S	L	S	A	S	V	G	D	R	V	T	I	T	C	R	A	S	S	S	V	-	-	-	-	-	-	-	S	Y	M	H	W	Y	Q	Q	K	P	G	K
Ofatumumab	u	E	I	V	L	T	Q	S	P	A	T	L	S	L	S	P	G	E	R	A	T	L	S	C	R	A	S	Q	S	V	-	-	-	-	-	-	S	S	Y	L	A	W	Y	Q	Q	K	P	G	Q
Olaratumab	u	E	I	V	L	T	Q	S	P	A	T	L	S	L	S	P	G	E	R	A	T	L	S	C	R	A	S	Q	S	V	-	-	-	-	-	-	S	S	Y	L	A	W	Y	Q	Q	K	P	G	Q
Omalizumab	zu	D	I	Q	L	T	Q	S	P	S	S	L	S	A	S	V	G	D	R	V	T	I	T	C	R	A	S	Q	S	V	D	Y	-	-	D	G	D	S	Y	M	N	W	Y	Q	Q	K	P	G	K
Palivizumab	zu	D	I	Q	M	T	Q	S	P	S	T	L	S	A	S	V	G	D	R	V	T	I	T	C	K	C	Q	L	S	V	-	-	-	-	-	-	-	G	Y	M	H	W	Y	Q	Q	K	P	G	K
Panitumumab	u	D	I	Q	M	T	Q	S	P	S	S	L	S	A	S	V	G	D	R	V	T	I	T	C	Q	A	S	Q	D	I	-	-	-	-	-	-	S	N	Y	L	N	W	Y	Q	Q	K	P	G	K
Pembrolizumab	zu	E	I	V	L	T	Q	S	P	A	T	L	S	L	S	P	G	E	R	A	T	L	S	C	R	A	S	K	G	V	S	T	-	-	S	G	Y	S	Y	L	H	W	Y	Q	Q	K	P	G	Q
Pertuzumab	zu	D	I	Q	M	T	Q	S	P	S	S	L	S	A	S	V	G	D	R	V	T	I	T	C	K	A	S	Q	D	V	-	-	-	-	-	-	S	I	G	V	A	W	Y	Q	Q	K	P	G	K
Polatuzumab	zu	D	I	Q	L	T	Q	S	P	S	S	L	S	A	S	V	G	D	R	V	T	I	T	C	K	A	S	Q	S	V	D	Y	-	-	E	G	D	S	F	L	N	W	Y	Q	Q	K	P	G	K
Racotumomab	o	D	I	Q	M	T	Q	T	T	S	S	L	S	A	S	L	G	D	R	V	T	I	S	C	R	A	S	Q	D	I	-	-	-	-	-	-	S	N	Y	L	N	W	Y	Q	Q	K	P	D	G
Ramucirumab	u	D	I	Q	M	T	Q	S	P	S	S	V	S	A	S	I	G	D	R	V	T	I	T	C	R	A	S	Q	G	I	-	-	-	-	-	-	D	N	W	L	G	W	Y	Q	Q	K	P	G	K
Ranibizumab	zu	D	I	Q	L	T	Q	S	P	S	S	L	S	A	S	V	G	D	R	V	T	I	T	C	S	A	S	Q	D	I	-	-	-	-	-	-	S	N	Y	L	N	W	Y	Q	Q	K	P	G	K
Ravulizumab	zu	D	I	Q	M	T	Q	S	P	S	S	L	S	A	S	V	G	D	R	V	T	I	T	C	G	A	S	E	N	I	-	-	-	-	-	-	Y	G	A	L	N	W	Y	Q	Q	K	P	G	K
Reslizumab	zu	D	I	Q	M	T	Q	S	P	S	S	L	S	A	S	V	G	D	R	V	T	I	T	C	L	A	S	E	G	I	-	-	-	-	-	-	S	S	Y	L	A	W	Y	Q	Q	K	P	G	K
Risankizumab	zu	D	I	Q	M	T	Q	S	P	S	S	L	S	A	S	V	G	D	R	V	T	I	T	C	K	A	S	R	D	V	-	-	-	-	-	-	A	I	A	V	A	W	Y	Q	Q	K	P	G	K
Rituximab	xi	Q	I	V	L	S	Q	S	P	A	I	L	S	A	S	P	G	E	K	V	T	M	T	C	R	A	S	S	S	V	-	-	-	-	-	-	-	S	Y	I	H	W	F	Q	Q	K	P	G	S
Romosozumab	zu	D	I	Q	M	T	Q	S	P	S	S	L	S	A	S	V	G	D	R	V	T	I	T	C	R	A	S	Q	D	I	-	-	-	-	-	-	S	N	Y	L	N	W	Y	Q	Q	K	P	G	K
Sarilumab	u	D	I	Q	M	T	Q	S	P	S	S	V	S	A	S	V	G	D	R	V	T	I	T	C	R	A	S	Q	G	I	-	-	-	-	-	-	S	S	W	L	A	W	Y	Q	Q	K	P	G	K
Secukinumab	u	E	I	V	L	T	Q	S	P	G	T	L	S	L	S	P	G	E	R	A	T	L	S	C	R	A	S	Q	S	V	S	-	-	-	-	-	S	S	Y	L	A	W	Y	Q	Q	K	P	G	Q
Siltuximab	xi	Q	I	V	L	I	Q	S	P	A	I	M	S	A	S	P	G	E	K	V	T	M	T	C	S	A	S	S	S	V	-	-	-	-	-	-	-	S	Y	M	Y	W	Y	Q	Q	K	P	G	S
Sintilimab	u	D	I	Q	M	T	Q	S	P	S	S	V	S	A	S	V	G	D	R	V	T	I	T	C	R	A	S	Q	G	I	-	-	-	-	-	-	S	S	W	L	A	W	Y	Q	Q	K	P	G	K
Tildrakizumab	zu	D	I	Q	M	T	Q	S	P	S	S	L	S	A	S	V	G	D	R	V	T	I	T	C	R	T	S	E	N	I	-	-	-	-	-	-	Y	S	Y	L	A	W	Y	Q	Q	K	P	G	K
Tocilizumab	zu	D	I	Q	M	T	Q	S	P	S	S	L	S	A	S	V	G	D	R	V	T	I	T	C	R	A	S	Q	D	I	-	-	-	-	-	-	S	S	Y	L	N	W	Y	Q	Q	K	P	G	K
Toripalimab	zu	D	V	V	M	T	Q	S	P	L	S	L	P	V	T	L	G	Q	P	A	S	I	S	C	R	S	S	Q	S	I	V	H	S	-	N	G	N	T	Y	L	E	W	Y	L	Q	K	P	G	Q
Trastuzumab	zu	D	I	Q	M	T	Q	S	P	S	S	L	S	A	S	V	G	D	R	V	T	I	T	C	R	A	S	Q	D	V	-	-	-	-	-	-	N	T	A	V	A	W	Y	Q	Q	K	P	G	K
Ustekinumab	u	D	I	Q	M	T	Q	S	P	S	S	L	S	A	S	V	G	D	R	V	T	I	T	C	R	A	S	Q	G	I	-	-	-	-	-	-	S	S	W	L	A	W	Y	Q	Q	K	P	E	K
Vedolizumab	zu	D	V	V	M	T	Q	S	P	L	S	L	P	V	T	P	G	E	P	A	S	I	S	C	R	S	S	Q	S	L	A	K	S	-	Y	G	N	T	Y	L	S	W	Y	L	Q	K	P	G	Q
Zolimomab	o	Q	I	V	L	T	Q	S	P	A	I	M	S	A	S	P	G	E	K	V	T	M	T	C	S	A	S	S	S	V	-	-	-	-	-	-	-	S	Y	M	N	W	Y	Q	Q	K	S	G	T
Edrecolomab	o	N	I	V	M	T	Q	S	P	K	S	M	S	M	S	V	G	E	R	V	T	L	T	C	K	A	S	E	N	V	-	-	-	-	-	-	V	T	Y	V	S	W	Y	Q	Q	K	P	E	Q
Abagovomab	o	D	I	E	L	T	Q	S	P	A	S	L	S	A	S	V	G	E	T	V	T	I	T	C	Q	A	S	E	N	I	-	-	-	-	-	-	Y	S	Y	L	A	W	H	Q	Q	K	Q	G	K
Actoxumab	u	D	I	Q	M	T	Q	S	P	S	S	V	S	A	S	V	G	D	R	V	T	I	T	C	R	A	S	Q	G	I	-	-	-	-	-	-	S	S	W	L	A	W	Y	Q	H	K	P	G	K
Aducanumab	u	D	I	Q	M	T	Q	S	P	S	S	L	S	A	S	V	G	D	R	V	T	I	T	C	R	A	S	Q	S	I	-	-	-	-	-	-	S	S	Y	L	N	W	Y	Q	Q	K	P	G	K
Andecaliximab	xi	D	I	Q	M	T	Q	S	P	S	S	L	S	A	S	V	G	D	R	V	T	I	T	C	K	A	S	Q	D	V	-	-	-	-	-	-	R	N	T	V	A	W	Y	Q	Q	K	P	G	K
Anifrolumab	u	E	I	V	L	T	Q	S	P	G	T	L	S	L	S	P	G	E	R	A	T	L	S	C	R	A	S	Q	S	V	S	-	-	-	-	-	S	S	F	F	A	W	Y	Q	Q	K	P	G	Q
Apamistamab	o	D	I	A	L	T	Q	S	P	A	S	L	A	V	S	L	G	Q	R	A	T	I	S	C	R	A	S	K	S	V	S	T	-	-	S	G	Y	S	Y	L	H	W	Y	Q	Q	K	P	G	Q
Bavituximab	xi	D	I	Q	M	T	Q	S	P	S	S	L	S	A	S	L	G	E	R	V	S	L	T	C	R	A	S	Q	D	I	-	-	-	-	-	-	G	S	S	L	N	W	L	Q	Q	G	P	D	G
Begelomab	o	Q	I	V	L	T	Q	S	P	A	I	M	S	A	S	P	G	E	K	V	T	I	T	C	S	A	S	S	S	V	-	-	-	-	-	-	-	S	Y	M	N	W	F	Q	Q	K	P	G	T
Bemarituzumab	zu	D	I	Q	M	T	Q	S	P	S	S	L	S	A	S	V	G	D	R	V	T	I	T	C	K	A	S	Q	G	V	-	-	-	-	-	-	S	N	D	V	A	W	Y	Q	Q	K	P	G	K
Bifikafusp	u	E	I	V	L	T	Q	S	P	G	T	L	S	L	S	P	G	E	R	A	T	L	S	C	R	A	S	Q	S	V	S	-	-	-	-	-	S	S	F	L	A	W	Y	Q	Q	K	P	G	Q
Bimekizumab	zu	A	I	Q	L	T	Q	S	P	S	S	L	S	A	S	V	G	D	R	V	T	I	T	C	R	A	D	E	S	V	-	-	-	-	-	-	R	T	L	M	H	W	Y	Q	Q	K	P	G	K
Birtamimab	xizu	D	V	V	M	T	Q	S	P	L	S	L	P	V	T	P	G	E	P	A	S	I	S	C	R	S	S	Q	S	L	V	H	S	-	T	G	N	T	Y	L	H	W	Y	L	Q	K	P	G	Q
Bococizumab	zu	D	I	Q	M	T	Q	S	P	S	S	L	S	A	S	V	G	D	R	V	T	I	T	C	R	A	S	Q	G	I	-	-	-	-	-	-	S	S	A	L	A	W	Y	Q	Q	K	P	G	K
Brazikumab	u	Q	S	V	L	T	Q	P	P	S	-	V	S	G	A	P	G	Q	R	V	T	I	S	C	T	G	S	S	S	N	T	G	-	-	-	A	G	Y	D	V	H	W	Y	Q	Q	V	P	G	T
Cetrelimab	u	E	I	V	L	T	Q	S	P	A	T	L	S	L	S	P	G	E	R	A	T	L	S	C	R	A	S	Q	S	V	-	-	-	-	-	-	R	S	Y	L	A	W	Y	Q	Q	K	P	G	Q
Claudiximab	xi	D	I	V	M	T	Q	S	P	S	S	L	T	V	T	A	G	E	K	V	T	M	S	C	K	S	S	Q	S	L	L	N	S	G	N	Q	K	N	Y	L	T	W	Y	Q	Q	K	P	G	Q
Clazakizumab	zu	A	I	Q	M	T	Q	S	P	S	S	L	S	A	S	V	G	D	R	V	T	I	T	C	Q	A	S	Q	S	I	-	-	-	-	-	-	N	N	E	L	S	W	Y	Q	Q	K	P	G	K
Clivatuzumab	zu	D	I	Q	L	T	Q	S	P	S	S	L	S	A	S	V	G	D	R	V	T	M	T	C	S	A	S	S	S	V	S	-	-	-	-	-	S	S	Y	L	Y	W	Y	Q	Q	K	P	G	K
Concizumab	zu	D	I	V	M	T	Q	T	P	L	S	L	S	V	T	P	G	Q	P	A	S	I	S	C	K	S	S	Q	S	L	L	E	S	-	D	G	K	T	Y	L	N	W	Y	L	Q	K	P	G	Q
Crenezumab	zu	D	I	V	M	T	Q	S	P	L	S	L	P	V	T	P	G	E	P	A	S	I	S	C	R	S	S	Q	S	L	V	Y	S	-	N	G	D	T	Y	L	H	W	Y	L	Q	K	P	G	Q
Depatuxizumab	xizu	D	I	Q	M	T	Q	S	P	S	S	M	S	V	S	V	G	D	R	V	T	I	T	C	H	S	S	Q	D	I	-	-	-	-	-	-	N	S	N	I	G	W	L	Q	Q	K	P	G	K
Dostarlimab	u	D	I	Q	L	T	Q	S	P	S	F	L	S	A	Y	V	G	D	R	V	T	I	T	C	K	A	S	Q	D	V	-	-	-	-	-	-	G	T	A	V	A	W	Y	Q	Q	K	P	G	K
Efungumab	u	D	V	V	M	T	Q	S	P	S	F	L	S	A	F	V	G	D	R	I	T	I	T	C	R	A	S	S	G	I	-	-	-	-	-	-	S	R	Y	L	A	W	Y	Q	Q	A	P	G	K
Epratuzumab	zu	D	I	Q	L	T	Q	S	P	S	S	L	S	A	S	V	G	D	R	V	T	M	S	C	K	S	S	Q	S	V	L	Y	S	A	N	H	K	N	Y	L	A	W	Y	Q	Q	K	P	G	K
Etrolizumab	zu	D	I	Q	M	T	Q	S	P	S	S	L	S	A	S	V	G	D	R	V	T	I	T	C	R	A	S	E	S	V	-	-	-	-	-	-	D	D	L	L	H	W	Y	Q	Q	K	P	G	K
Evinacumab	u	D	I	Q	M	T	Q	S	P	S	T	L	S	A	S	V	G	D	R	V	T	I	T	C	R	A	S	Q	S	I	-	-	-	-	-	-	R	S	W	L	A	W	Y	Q	Q	K	P	G	K
Faricimab	u	D	I	Q	L	T	Q	S	P	S	S	L	S	A	S	V	G	D	R	V	T	I	T	C	S	A	S	Q	D	I	-	-	-	-	-	-	S	N	Y	L	N	W	Y	Q	Q	K	P	G	K
Farletuzumab	zu	D	I	Q	L	T	Q	S	P	S	S	L	S	A	S	V	G	D	R	V	T	I	T	C	S	V	S	S	S	I	S	-	-	-	-	-	S	N	N	L	H	W	Y	Q	Q	K	P	G	K
Fasinumab	u	D	I	Q	M	T	Q	S	P	S	S	L	S	A	S	A	G	D	R	V	T	I	T	C	R	A	S	Q	A	I	-	-	-	-	-	-	R	N	D	L	G	W	Y	Q	Q	K	P	G	K
Fulranumab	u	A	I	Q	L	T	Q	S	P	S	S	L	S	A	S	V	G	D	R	V	T	I	T	C	R	A	S	Q	G	I	-	-	-	-	-	-	S	S	A	L	A	W	Y	Q	Q	K	P	G	K
Ganitumab	u	D	V	V	M	T	Q	S	P	L	S	L	P	V	T	P	G	E	P	A	S	I	S	C	R	S	S	Q	S	L	L	H	S	-	N	G	Y	N	Y	L	D	W	Y	L	Q	K	P	G	Q
Gantenerumab	u	D	I	V	L	T	Q	S	P	A	T	L	S	L	S	P	G	E	R	A	T	L	S	C	R	A	S	Q	S	V	S	-	-	-	-	-	S	S	Y	L	A	W	Y	Q	Q	K	P	G	Q
Gevokizumab	zu	D	I	Q	M	T	Q	S	T	S	S	L	S	A	S	V	G	D	R	V	T	I	T	C	R	A	S	Q	D	I	-	-	-	-	-	-	S	N	Y	L	S	W	Y	Q	Q	K	P	G	K
Girentuximab	xi	D	I	V	M	T	Q	S	Q	R	F	M	S	T	T	V	G	D	R	V	S	I	T	C	K	A	S	Q	N	V	-	-	-	-	-	-	V	S	A	V	A	W	Y	Q	Q	K	P	G	Q
Glembatumumab	u	E	I	V	M	T	Q	S	P	A	T	L	S	V	S	P	G	E	R	A	T	L	S	C	R	A	S	Q	S	V	-	-	-	-	-	-	D	N	N	L	V	W	Y	Q	Q	K	P	G	Q
Ianalumab	u	D	I	V	L	T	Q	S	P	A	T	L	S	L	S	P	G	E	R	A	T	L	S	C	R	A	S	Q	F	I	L	-	-	-	-	-	P	E	Y	L	S	W	Y	Q	Q	K	P	G	Q
Lampalizumab	zu	D	I	Q	V	T	Q	S	P	S	S	L	S	A	S	V	G	D	R	V	T	I	T	C	I	T	S	T	D	I	-	-	-	-	-	-	D	D	D	M	N	W	Y	Q	Q	K	P	G	K
Lebrikizumab	zu	D	I	V	M	T	Q	S	P	D	S	L	S	V	S	L	G	E	R	A	T	I	N	C	R	A	S	K	S	V	D	S	-	-	Y	G	N	S	F	M	H	W	Y	Q	Q	K	P	G	Q
Lenvervimab	zu	D	I	V	V	T	Q	S	P	S	S	L	S	A	S	V	G	D	R	V	T	I	T	C	R	A	S	Q	G	I	-	-	-	-	-	-	Y	N	S	I	A	W	Y	Q	Q	K	P	G	K
Ligelizumab	zu	E	I	V	M	T	Q	S	P	A	T	L	S	V	S	P	G	E	R	A	T	L	S	C	R	A	S	Q	S	I	-	-	-	-	-	-	G	T	N	I	H	W	Y	Q	Q	K	P	G	Q
Margetuximab	xi	D	I	V	M	T	Q	S	H	K	F	M	S	T	S	V	G	D	R	V	S	I	T	C	K	A	S	Q	D	V	-	-	-	-	-	-	N	T	A	V	A	W	Y	Q	Q	K	P	G	H
Marstacimab	u	Q	S	V	L	T	Q	P	P	S	-	V	S	G	A	P	G	Q	R	V	T	I	S	C	T	G	S	S	S	N	I	G	-	-	-	A	G	Y	D	V	H	W	Y	Q	Q	L	P	G	T
Mirikizumab	zu	D	I	Q	M	T	Q	S	P	S	S	L	S	A	S	V	G	D	R	V	T	I	T	C	K	A	S	D	H	I	-	-	-	-	-	-	L	K	F	L	T	W	Y	Q	Q	K	P	G	K
Mirvetuximab	xi	D	I	V	L	T	Q	S	P	L	S	L	A	V	S	L	G	Q	P	A	I	I	S	C	K	A	S	Q	S	V	S	F	-	-	A	G	T	S	L	M	H	W	Y	H	Q	K	P	G	Q
Motavizumab	zu	D	I	Q	M	T	Q	S	P	S	T	L	S	A	S	V	G	D	R	V	T	I	T	C	S	A	S	S	R	V	-	-	-	-	-	-	-	G	Y	M	H	W	Y	Q	Q	K	P	G	K
Naptumomab	o	S	I	V	M	T	Q	T	P	T	S	L	L	V	S	A	G	D	R	V	T	I	T	C	K	A	S	Q	S	V	-	-	-	-	-	-	S	N	D	V	A	W	Y	Q	Q	K	P	G	Q
Nemolizumab	zu	D	I	Q	M	T	Q	S	P	S	S	L	S	A	S	V	G	D	R	V	T	I	T	C	Q	A	S	E	D	I	-	-	-	-	-	-	Y	S	F	V	A	W	Y	Q	Q	K	P	G	K
Nirsevimab	zu	D	I	Q	M	T	Q	S	P	S	S	L	S	A	A	V	G	D	R	V	T	I	T	C	Q	A	S	Q	D	I	-	-	-	-	-	-	V	N	Y	L	N	W	Y	Q	Q	K	P	G	K
Obexelimab	xi	D	I	V	M	T	Q	S	P	A	T	L	S	L	S	P	G	E	R	A	T	L	S	C	R	S	S	K	S	L	Q	N	V	-	N	G	N	T	Y	L	Y	W	F	Q	Q	K	P	G	Q
Olokizumab	zu	D	I	Q	M	T	Q	S	P	S	S	L	S	A	S	V	G	D	R	V	T	I	T	C	Q	A	S	Q	D	I	-	-	-	-	-	-	G	I	S	L	S	W	Y	Q	Q	K	P	G	K
Omburtamab	o	D	I	V	M	T	Q	S	P	A	T	L	S	V	T	P	G	D	R	V	S	L	S	C	R	A	S	Q	S	I	-	-	-	-	-	-	S	D	Y	L	H	W	Y	Q	Q	K	S	H	E
Onartuzumab	zu	D	I	Q	M	T	Q	S	P	S	S	L	S	A	S	V	G	D	R	V	T	I	T	C	K	S	S	Q	S	L	L	Y	T	S	S	Q	K	N	Y	L	A	W	Y	Q	Q	K	P	G	K
Onfekafusp	u	E	I	V	L	T	Q	S	P	G	T	L	S	L	S	P	G	E	R	A	T	L	S	C	R	A	S	Q	S	V	S	-	-	-	-	-	S	S	F	L	A	W	Y	Q	Q	K	P	G	Q
Ontamalimab	u	D	I	V	M	T	Q	T	P	L	S	L	S	V	T	P	G	Q	P	A	S	I	S	C	K	S	S	Q	S	L	L	H	T	-	D	G	T	T	Y	L	Y	W	Y	L	Q	K	P	G	Q
Otilimab	u	D	I	E	L	T	Q	P	P	S	-	V	S	V	A	P	G	Q	T	A	R	I	S	C	S	G	D	S	I	G	-	-	-	-	-	-	K	K	Y	A	Y	W	Y	Q	Q	K	P	G	Q
Pabinafusp	zu	D	I	V	M	T	Q	T	P	L	S	L	S	V	T	P	G	Q	P	A	S	I	S	C	R	S	S	Q	S	L	V	H	S	-	N	G	N	T	Y	L	H	W	Y	L	Q	K	P	G	Q
Pamrevlumab	u	D	I	Q	M	T	Q	S	P	S	S	L	S	A	S	V	G	D	R	V	T	I	T	C	R	A	S	Q	G	I	-	-	-	-	-	-	S	S	W	L	A	W	Y	Q	Q	K	P	E	K
Patritumab	u	D	I	E	M	T	Q	S	P	D	S	L	A	V	S	L	G	E	R	A	T	I	N	C	R	S	S	Q	S	V	L	Y	S	S	S	N	R	N	Y	L	A	W	Y	Q	Q	N	P	G	Q
Prolgolimab	u	Q	P	V	L	T	Q	P	L	S	-	V	S	V	A	L	G	Q	T	A	R	I	T	C	G	G	N	N	I	G	-	-	-	-	-	-	S	K	N	V	H	W	Y	Q	Q	K	P	G	Q
Relatlimab	u	E	I	V	L	T	Q	S	P	A	T	L	S	L	S	P	G	E	R	A	T	L	S	C	R	A	S	Q	S	I	-	-	-	-	-	-	S	S	Y	L	A	W	Y	Q	Q	K	P	G	Q
Retifanlimab	xizu	E	I	V	L	T	Q	S	P	A	T	L	S	L	S	P	G	E	R	A	T	L	S	C	R	A	S	E	S	V	D	N	-	-	Y	G	M	S	F	M	N	W	F	Q	Q	K	P	G	Q
Roledumab	u	A	I	R	M	T	Q	S	P	S	S	F	S	A	S	T	G	D	R	V	T	I	T	C	R	A	S	Q	D	I	-	-	-	-	-	-	R	N	Y	V	A	W	Y	Q	Q	K	S	G	K
Rovalpituzumab	zu	E	I	V	M	T	Q	S	P	A	T	L	S	V	S	P	G	E	R	A	T	L	S	C	K	A	S	Q	S	V	-	-	-	-	-	-	S	N	D	V	V	W	Y	Q	Q	K	P	G	Q
Rozanolixizumab	xizu	D	I	Q	M	T	Q	S	P	S	S	L	S	A	S	V	G	D	R	V	T	I	T	C	K	S	S	Q	S	L	V	G	A	-	S	G	K	T	Y	L	Y	W	L	F	Q	K	P	G	K
Serplulimab	zu	D	I	Q	M	T	Q	S	P	S	S	L	S	A	S	V	G	D	R	V	T	I	T	C	K	A	S	Q	D	V	-	-	-	-	-	-	T	T	A	V	A	W	Y	Q	Q	K	P	G	K
Sirukumab	u	E	I	V	L	T	Q	S	P	A	T	L	S	L	S	P	G	E	R	A	T	L	S	C	S	A	S	I	S	V	-	-	-	-	-	-	-	S	Y	M	Y	W	Y	Q	Q	K	P	G	Q
Solanezumab	zu	D	V	V	M	T	Q	S	P	L	S	L	P	V	T	L	G	Q	P	A	S	I	S	C	R	S	S	Q	S	L	I	Y	S	-	D	G	N	A	Y	L	H	W	F	L	Q	K	P	G	Q
Spartalizumab	zu	E	I	V	L	T	Q	S	P	A	T	L	S	L	S	P	G	E	R	A	T	L	S	C	K	S	S	Q	S	L	L	D	S	G	N	Q	K	N	F	L	T	W	Y	Q	Q	K	P	G	Q
Spesolimab	xizu	Q	I	V	L	T	Q	S	P	G	T	L	S	L	S	P	G	E	R	A	T	M	T	C	T	A	S	S	S	V	S	-	-	-	-	-	S	S	Y	F	H	W	Y	Q	Q	K	P	G	Q
Suptavumab	u	E	I	V	M	T	Q	S	P	A	T	L	S	V	S	P	G	E	R	A	T	L	S	C	R	A	S	Q	T	I	-	-	-	-	-	-	L	S	N	L	A	W	Y	L	Q	K	P	G	Q
Sutimlimab	xizu	Q	I	V	L	T	Q	S	P	A	T	L	S	L	S	P	G	E	R	A	T	M	S	C	T	A	S	S	S	V	S	-	-	-	-	-	S	S	Y	L	H	W	Y	Q	Q	K	P	G	K
Tabalumab	u	E	I	V	L	T	Q	S	P	A	T	L	S	L	S	P	G	E	R	A	T	L	S	C	R	A	S	Q	S	V	-	-	-	-	-	-	S	R	Y	L	A	W	Y	Q	Q	K	P	G	Q
Tafasitamab	zu	D	I	V	M	T	Q	S	P	A	T	L	S	L	S	P	G	E	R	A	T	L	S	C	R	S	S	K	S	L	Q	N	V	-	N	G	N	T	Y	L	Y	W	F	Q	Q	K	P	G	Q
Tafolecimab	u	E	I	V	L	T	Q	S	P	A	T	L	S	L	S	P	G	E	R	A	T	L	S	C	R	A	S	Q	S	V	-	-	-	-	-	-	S	S	Y	L	A	W	Y	Q	Q	K	P	G	Q
Talacotuzumab	zu	D	I	V	M	T	Q	S	P	D	S	L	A	V	S	L	G	E	R	A	T	I	N	C	E	S	S	Q	S	L	L	N	S	G	N	Q	K	N	Y	L	T	W	Y	Q	Q	K	P	G	Q
Tanezumab	zu	D	I	Q	M	T	Q	S	P	S	S	L	S	A	S	V	G	D	R	V	T	I	T	C	R	A	S	Q	S	I	-	-	-	-	-	-	S	N	N	L	N	W	Y	Q	Q	K	P	G	K
Teplizumab	zu	D	I	Q	M	T	Q	S	P	S	S	L	S	A	S	V	G	D	R	V	T	I	T	C	S	A	S	S	S	V	-	-	-	-	-	-	-	S	Y	M	N	W	Y	Q	Q	T	P	G	K
Tezepelumab	u	S	Y	V	L	T	Q	P	P	S	-	V	S	V	A	P	G	Q	T	A	R	I	T	C	G	G	N	N	L	G	-	-	-	-	-	-	S	K	S	V	H	W	Y	Q	Q	K	P	G	Q
Ticilimumab	u	D	I	Q	M	T	Q	S	P	S	S	L	S	A	S	V	G	D	R	V	T	I	T	C	R	A	S	Q	S	I	-	-	-	-	-	-	N	S	Y	L	D	W	Y	Q	Q	K	P	G	K
Tosatoxumab	u	Q	S	V	L	T	Q	S	P	S	-	A	S	G	T	P	G	Q	R	V	T	I	S	C	S	G	G	S	S	N	I	-	-	-	-	G	S	N	T	V	N	W	Y	Q	Q	F	P	G	A
Tralokinumab	u	S	Y	V	L	T	Q	P	P	S	-	V	S	V	A	P	G	K	T	A	R	I	T	C	G	G	N	I	I	G	-	-	-	-	-	-	S	K	L	V	H	W	Y	Q	Q	K	P	G	Q
Tremelimumab	u	D	I	Q	M	T	Q	S	P	S	S	L	S	A	S	V	G	D	R	V	T	I	T	C	R	A	S	Q	S	I	-	-	-	-	-	-	N	S	Y	L	D	W	Y	Q	Q	K	P	G	K
Ublituximab	xi	Q	I	V	L	S	Q	S	P	A	I	L	S	A	S	P	G	E	K	V	T	M	T	C	R	A	S	S	S	V	-	-	-	-	-	-	-	S	Y	M	H	W	Y	Q	Q	K	P	G	S
Vadastuximab	zu	D	I	Q	M	T	Q	S	P	S	S	L	S	A	S	V	G	D	R	V	T	I	N	C	K	A	S	Q	D	I	-	-	-	-	-	-	N	S	Y	L	S	W	F	Q	Q	K	P	G	K
Varisacumab	u	D	I	R	M	T	Q	S	P	S	S	L	S	A	S	V	G	D	R	V	T	I	T	C	R	A	S	Q	S	I	-	-	-	-	-	-	S	S	Y	L	N	W	Y	Q	Q	K	P	G	K
Vatelizumab	zu	D	F	V	M	T	Q	S	P	A	F	L	S	V	T	P	G	E	K	V	T	I	T	C	S	A	Q	S	S	V	-	-	-	-	-	-	-	N	Y	I	H	W	Y	Q	Q	K	P	D	Q
Visilizumab	zu	D	I	Q	M	T	Q	S	P	S	S	L	S	A	S	V	G	D	R	V	T	I	T	C	S	A	S	S	S	V	-	-	-	-	-	-	-	S	Y	M	N	W	Y	Q	Q	K	P	G	K
Zanolimumab	u	D	I	Q	M	T	Q	S	P	S	S	V	S	A	S	V	G	D	R	V	T	I	T	C	R	A	S	Q	D	I	-	-	-	-	-	-	S	S	W	L	A	W	Y	Q	H	K	P	G	K
Zolbetuximab	xi	D	I	V	M	T	Q	S	P	S	S	L	T	V	T	A	G	E	K	V	T	M	S	C	K	S	S	Q	S	L	L	N	S	G	N	Q	K	N	Y	L	T	W	Y	Q	Q	K	P	G	Q
Abituzumab	zu	D	I	Q	M	T	Q	S	P	S	S	L	S	A	S	V	G	D	R	V	T	I	T	C	R	A	S	Q	D	I	-	-	-	-	-	-	S	N	Y	L	A	W	Y	Q	Q	K	P	G	K
Abrilumab	u	D	I	Q	M	T	Q	S	P	S	S	V	S	A	S	V	G	D	R	V	T	I	T	C	R	A	S	Q	G	I	-	-	-	-	-	-	S	S	W	L	A	W	Y	Q	Q	K	P	G	K
Alacizumab	zu	D	I	Q	M	T	Q	S	P	S	S	L	S	A	S	V	G	D	R	V	T	I	T	C	R	A	S	Q	D	I	-	-	-	-	-	-	A	G	S	L	N	W	L	Q	Q	K	P	G	K
Amatuximab	xi	D	I	E	L	T	Q	S	P	A	I	M	S	A	S	P	G	E	K	V	T	M	T	C	S	A	S	S	S	V	-	-	-	-	-	-	-	S	Y	M	H	W	Y	Q	Q	K	S	G	T
Anetumab	u	D	I	A	L	T	Q	P	A	S	-	V	S	G	S	P	G	Q	S	I	T	I	S	C	T	G	T	S	S	D	I	G	-	-	-	G	Y	N	S	V	S	W	Y	Q	Q	H	P	G	K
Anrukinzumab	zu	D	I	Q	M	T	Q	S	P	S	S	L	S	A	S	V	G	D	R	V	T	I	T	C	K	A	S	E	S	V	D	N	-	-	Y	G	K	S	L	M	H	W	Y	Q	Q	K	P	G	K
Ascrinvacumab	u	E	I	V	L	T	Q	S	P	G	T	L	S	L	S	P	G	E	R	A	T	L	S	C	R	A	S	Q	S	V	S	-	-	-	-	-	S	S	Y	L	A	W	Y	Q	Q	K	P	G	Q
Astegolimab	u	D	I	Q	M	T	Q	S	P	S	S	L	S	A	S	V	G	D	R	V	T	I	T	C	Q	A	S	Q	D	I	-	-	-	-	-	-	S	N	Y	L	N	W	Y	Q	Q	K	P	G	K
Atidortoxumab	u	D	I	Q	M	T	Q	S	P	S	S	V	S	A	S	V	G	D	R	V	T	I	T	C	R	A	S	Q	G	I	-	-	-	-	-	-	S	R	W	L	A	W	Y	Q	Q	K	P	G	K
Balstilimab	u	E	I	V	M	T	Q	S	P	A	T	L	S	V	S	P	G	E	R	A	T	L	S	C	R	A	S	Q	S	V	-	-	-	-	-	-	S	S	N	L	A	W	Y	Q	Q	K	P	G	Q
Bapineuzumab	zu	D	V	V	M	T	Q	S	P	L	S	L	P	V	T	P	G	E	P	A	S	I	S	C	K	S	S	Q	S	L	L	D	S	-	D	G	K	T	Y	L	N	W	L	L	Q	K	P	G	Q
Batoclimab	u	S	Y	V	L	T	Q	S	P	S	-	V	S	V	A	P	G	Q	T	A	R	I	T	C	G	G	N	N	I	G	-	-	-	-	-	-	S	K	S	V	H	W	Y	Q	Q	K	P	G	Q
Befovacimab	zu	S	Y	E	L	T	Q	P	P	S	-	V	S	V	S	P	G	Q	T	A	R	I	T	C	S	G	D	N	L	P	-	-	-	-	-	-	K	Y	Y	A	H	W	Y	Q	Q	K	P	G	Q
Belantamab	zu	D	I	Q	M	T	Q	S	P	S	S	L	S	A	S	V	G	D	R	V	T	I	T	C	S	A	S	Q	D	I	-	-	-	-	-	-	S	N	Y	L	N	W	Y	Q	Q	K	P	G	K
Berlimatoxumab	u	D	I	Q	M	T	Q	S	P	S	S	L	S	A	S	V	G	D	R	V	T	I	T	C	R	A	S	Q	S	I	-	-	-	-	-	-	N	S	Y	L	N	W	Y	Q	Q	K	P	G	K
Bersanlimab	u	Q	S	V	L	T	Q	P	P	S	-	A	S	G	T	P	G	Q	R	V	T	I	S	C	T	G	S	S	S	N	I	G	-	-	-	A	G	Y	D	V	H	W	Y	Q	Q	L	P	G	T
Bimagrumab	u	Q	S	A	L	T	Q	P	A	S	-	V	S	G	S	P	G	Q	S	I	T	I	S	C	T	G	T	S	S	D	V	G	-	-	-	S	Y	N	Y	V	N	W	Y	Q	Q	H	P	G	K
Bleselumab	u	A	I	Q	L	T	Q	S	P	S	S	L	S	A	S	V	G	D	R	V	T	I	T	C	R	A	S	Q	G	I	-	-	-	-	-	-	S	S	A	L	A	W	Y	Q	Q	K	P	G	K
Blosozumab	zu	D	I	Q	M	T	Q	S	P	S	S	L	S	A	S	V	G	D	R	V	T	I	T	C	K	A	S	Q	D	V	-	-	-	-	-	-	H	T	A	V	A	W	Y	Q	Q	K	P	G	K
Cabiralizumab	zu	E	I	V	L	T	Q	S	P	A	T	L	S	L	S	P	G	E	R	A	T	L	S	C	K	A	S	Q	S	V	D	Y	-	-	D	G	D	N	Y	M	N	W	Y	Q	Q	K	P	G	Q
Camidanlumab	u	E	I	V	L	T	Q	S	P	G	T	L	S	L	S	P	G	E	R	A	T	L	S	C	R	A	S	Q	S	V	-	-	-	-	-	-	S	S	Y	L	A	W	Y	Q	Q	K	P	G	Q
Cantuzumab	zu	D	I	V	M	T	Q	S	P	L	S	V	P	V	T	P	G	E	P	V	S	I	S	C	R	S	S	K	S	L	L	H	S	-	N	G	N	T	Y	L	Y	W	F	L	Q	R	P	G	Q
Carlumab	u	E	I	V	L	T	Q	S	P	A	T	L	S	L	S	P	G	E	R	A	T	L	S	C	R	A	S	Q	S	V	S	-	-	-	-	-	D	A	Y	L	A	W	Y	Q	Q	K	P	G	Q
Carotuximab	xi	Q	I	V	L	S	Q	S	P	A	I	L	S	A	S	P	G	E	K	V	T	M	T	C	R	A	S	S	S	V	-	-	-	-	-	-	-	S	Y	M	H	W	Y	Q	Q	K	P	G	S
Cendakimab	zu	D	I	Q	M	T	Q	S	P	S	S	L	S	A	S	V	G	D	R	V	T	I	S	C	R	A	S	Q	D	I	-	-	-	-	-	-	R	N	Y	L	N	W	Y	Q	Q	K	P	G	K
Cinpanemab	zu	S	Y	E	L	T	Q	P	P	S	-	V	S	V	S	P	G	Q	T	A	R	I	T	C	S	G	E	A	L	P	-	-	-	-	-	-	M	Q	F	A	H	W	Y	Q	Q	R	P	G	K
Cixutumumab	u	S	S	E	L	T	Q	D	P	A	-	V	S	V	A	L	G	Q	T	V	R	I	T	C	Q	G	D	S	L	R	-	-	-	-	-	-	S	Y	Y	A	T	W	Y	Q	Q	K	P	G	Q
Cobolimab	zu	D	I	Q	M	T	Q	S	P	S	S	L	S	A	S	V	G	D	R	V	T	I	T	C	R	A	S	Q	S	I	-	-	-	-	-	-	R	R	Y	L	N	W	Y	H	Q	K	P	G	K
Codrituzumab	zu	D	V	V	M	T	Q	S	P	L	S	L	P	V	T	P	G	E	P	A	S	I	S	C	R	S	S	Q	S	L	V	H	S	-	N	R	N	T	Y	L	H	W	Y	L	Q	K	P	G	Q
Coltuximab	xi	E	I	V	L	T	Q	S	P	A	I	M	S	A	S	P	G	E	R	V	T	M	T	C	S	A	S	S	G	V	-	-	-	-	-	-	-	N	Y	M	H	W	Y	Q	Q	K	P	G	T
Conatumumab	u	E	I	V	L	T	Q	S	P	G	T	L	S	L	S	P	G	E	R	A	T	L	S	C	R	A	S	Q	G	I	S	-	-	-	-	-	R	S	Y	L	A	W	Y	Q	Q	K	P	G	Q
Cosfroviximab	xi	D	I	V	M	T	Q	S	P	L	S	L	S	T	S	V	G	D	R	V	S	L	T	C	K	A	S	Q	N	V	-	-	-	-	-	-	G	T	A	V	A	W	Y	Q	Q	K	P	G	Q
Cusatuzumab	zu	Q	A	V	V	T	Q	E	P	S	-	L	T	V	S	P	G	G	T	V	T	L	T	C	G	L	K	S	G	S	V	T	-	-	-	S	D	N	F	P	T	W	Y	Q	Q	T	P	G	Q
Dacetuzumab	zu	D	I	Q	M	T	Q	S	P	S	S	L	S	A	S	V	G	D	R	V	T	I	T	C	R	S	S	Q	S	L	V	H	S	-	N	G	N	T	F	L	H	W	Y	Q	Q	K	P	G	K
Dalotuzumab	zu	D	I	V	M	T	Q	S	P	L	S	L	P	V	T	P	G	E	P	A	S	I	S	C	R	S	S	Q	S	I	V	H	S	-	N	G	N	T	Y	L	Q	W	Y	L	Q	K	P	G	Q
Dapirolizumab	zu	D	I	Q	M	T	Q	S	P	S	S	L	S	A	S	V	G	D	R	V	T	I	T	C	R	A	S	E	D	L	-	-	-	-	-	-	Y	Y	N	L	A	W	Y	Q	R	K	P	G	K
Dectrekumab	u	E	I	V	L	T	Q	S	P	A	T	L	S	L	S	P	G	E	R	A	I	L	S	C	R	A	G	Q	S	V	-	-	-	-	-	-	S	S	Y	L	V	W	Y	Q	Q	K	P	G	Q
Denintuzumab	zu	E	I	V	L	T	Q	S	P	A	T	L	S	L	S	P	G	E	R	A	T	L	S	C	S	A	S	S	S	V	-	-	-	-	-	-	-	S	Y	M	H	W	Y	Q	Q	K	P	G	Q
Dezamizumab	zu	D	I	Q	M	T	Q	S	P	S	S	L	S	A	S	V	G	D	R	V	T	I	T	C	R	A	S	E	N	I	-	-	-	-	-	-	Y	S	Y	L	A	W	Y	Q	Q	K	P	G	K
Dilpacimab	zu	D	I	Q	M	T	Q	S	P	S	S	L	S	A	S	V	G	D	R	V	T	I	T	C	R	A	S	E	D	I	-	-	-	-	-	-	Y	S	N	L	A	W	Y	Q	Q	K	P	G	K
Diridavumab	u	Q	S	V	L	T	Q	P	P	S	-	V	S	A	A	P	G	Q	K	V	T	I	S	C	S	G	S	S	S	N	I	-	-	-	-	G	N	D	Y	V	S	W	Y	Q	Q	L	P	G	T
Disitamab	zu	D	I	Q	M	T	Q	S	P	S	S	V	S	A	S	V	G	D	R	V	T	I	T	C	K	A	S	Q	D	V	-	-	-	-	-	-	G	T	A	V	A	W	Y	Q	Q	K	P	G	K
Domagrozumab	zu	D	I	Q	M	T	Q	S	P	S	S	L	S	A	S	V	G	D	R	V	T	I	T	C	K	A	S	Q	D	V	-	-	-	-	-	-	S	T	A	V	A	W	Y	Q	Q	K	P	G	K
Donanemab	zu	D	I	V	M	T	Q	T	P	L	S	L	S	V	T	P	G	Q	P	A	S	I	S	C	K	S	S	Q	S	L	L	Y	S	-	R	G	K	T	Y	L	N	W	L	L	Q	K	P	G	Q
Drozitumab	u	-	S	E	L	T	Q	D	P	A	-	V	S	V	A	L	G	Q	T	V	R	I	T	C	S	G	D	S	L	R	-	-	-	-	-	-	S	Y	Y	A	S	W	Y	Q	Q	K	P	G	Q
Duligotuzumab	zu	D	I	Q	M	T	Q	S	P	S	S	L	S	A	S	V	G	D	R	V	T	I	T	C	R	A	S	Q	N	I	-	-	-	-	-	-	A	T	D	V	A	W	Y	Q	Q	K	P	G	K
Dusigitumab	u	Q	S	V	L	T	Q	P	P	S	-	V	S	A	A	P	G	Q	K	V	T	I	S	C	S	G	S	S	S	N	I	-	-	-	-	E	N	N	H	V	S	W	Y	Q	Q	L	P	G	T
Eldelumab	u	E	I	V	L	T	Q	S	P	G	T	L	S	L	S	P	G	E	R	A	T	L	S	C	R	A	S	Q	S	V	S	-	-	-	-	-	S	S	Y	L	A	W	Y	Q	Q	K	P	G	Q
Elezanumab	u	Q	S	A	L	T	Q	P	R	S	-	V	S	G	S	P	G	Q	S	V	T	I	S	C	T	G	T	S	S	S	V	G	-	-	-	D	S	I	Y	V	S	W	Y	Q	Q	H	P	G	K
Emactuzumab	zu	D	I	Q	M	T	Q	S	P	S	S	L	S	A	S	V	G	D	R	V	T	I	T	C	R	A	S	E	D	V	-	-	-	-	-	-	N	T	Y	V	S	W	Y	Q	Q	K	P	G	K
Emibetuzumab	zu	D	I	Q	M	T	Q	S	P	S	S	L	S	A	S	V	G	D	R	V	T	I	T	C	S	V	S	S	S	V	S	-	-	-	-	-	S	I	Y	L	H	W	Y	Q	Q	K	P	G	K
Enapotamab	u	E	I	V	L	T	Q	S	P	G	T	L	S	L	S	P	G	E	R	A	T	L	S	C	R	A	S	Q	S	V	S	-	-	-	-	-	S	S	Y	L	A	W	Y	Q	Q	K	P	G	Q
Enoblituzumab	zu	D	I	Q	L	T	Q	S	P	S	F	L	S	A	S	V	G	D	R	V	T	I	T	C	K	A	S	Q	N	V	-	-	-	-	-	-	D	T	N	V	A	W	Y	Q	Q	K	P	G	K
Enokizumab	zu	D	I	Q	M	T	Q	S	P	S	S	L	S	A	S	V	G	D	R	V	T	I	T	C	K	A	S	Q	H	V	-	-	-	-	-	-	I	T	H	V	T	W	Y	Q	Q	K	P	G	K
Ensituximab	xi	Q	V	V	L	T	Q	S	P	V	I	M	S	A	S	P	G	E	K	V	T	M	T	C	S	A	S	S	S	I	-	-	-	-	-	-	-	S	Y	M	Y	W	Y	Q	Q	K	P	G	T
Etaracizumab	zu	E	I	V	L	T	Q	S	P	A	T	L	S	L	S	P	G	E	R	A	T	L	S	C	Q	A	S	Q	S	I	-	-	-	-	-	-	S	N	F	L	H	W	Y	Q	Q	R	P	G	Q
Etokimab	zu	D	I	Q	L	T	Q	S	P	S	F	L	S	A	S	V	G	D	R	V	T	I	T	C	K	A	S	Q	D	V	-	-	-	-	-	-	G	T	A	V	A	W	Y	Q	Q	K	P	G	K
Fibatuzumab	zu	D	I	Q	M	T	Q	S	P	S	F	L	S	A	S	V	G	D	R	V	T	I	T	C	R	A	S	Q	G	I	-	-	-	-	-	-	I	S	Y	L	A	W	Y	Q	Q	K	P	E	K
Ficlatuzumab	zu	D	I	V	M	T	Q	S	P	D	S	L	A	M	S	L	G	E	R	V	T	L	N	C	K	A	S	E	N	V	-	-	-	-	-	-	V	S	Y	V	S	W	Y	Q	Q	K	P	G	Q
Fletikumab	u	A	I	Q	L	T	Q	S	P	S	S	L	S	A	S	V	G	D	R	V	T	I	T	C	R	A	S	Q	G	I	-	-	-	-	-	-	S	S	A	L	A	W	Y	Q	Q	K	P	G	K
Fontolizumab	zu	D	I	Q	M	T	Q	S	P	S	T	L	S	A	S	V	G	D	R	V	T	I	T	C	K	A	S	E	N	V	-	-	-	-	-	-	D	T	Y	V	S	W	Y	Q	Q	K	P	G	K
Foravirumab	u	D	I	Q	M	T	Q	S	P	S	S	L	S	A	S	V	G	D	R	V	T	I	T	C	R	A	S	Q	G	I	-	-	-	-	-	-	R	N	D	L	G	W	Y	Q	Q	K	P	G	K
Frovocimab	zu	D	I	V	M	T	Q	S	P	L	S	L	P	V	T	P	G	E	P	A	S	I	S	C	R	S	S	K	S	L	L	H	R	-	N	G	I	T	Y	S	Y	W	Y	L	Q	K	P	G	Q
Futuximab	xi	D	I	Q	M	T	Q	T	T	S	S	L	S	A	S	L	G	D	R	V	T	I	S	C	R	T	S	Q	D	I	-	-	-	-	-	-	G	N	Y	L	N	W	Y	Q	Q	K	P	D	G
Galiximab	xi	E	S	A	L	T	Q	P	P	S	-	V	S	G	A	P	G	Q	K	V	T	I	S	C	T	G	S	T	S	N	I	-	-	-	-	G	G	Y	D	L	H	W	Y	Q	Q	L	P	G	T
Gancotamab	u	Q	S	V	L	T	Q	P	P	S	-	V	S	G	A	P	G	Q	R	V	T	I	S	C	T	G	S	S	S	N	I	G	-	-	-	A	G	Y	G	V	H	W	Y	Q	Q	L	P	G	T
Garadacimab	zu	Q	S	V	L	T	Q	P	P	S	-	A	S	G	T	P	G	Q	R	V	T	I	S	C	S	G	S	S	S	N	I	-	-	-	-	G	R	N	Y	V	Y	W	Y	Q	Q	L	P	G	T
Garetosmab	zu	E	I	V	L	T	Q	S	P	G	T	L	S	L	S	P	G	E	R	A	T	L	S	C	R	A	S	Q	S	V	S	-	-	-	-	-	S	S	Y	L	A	W	Y	Q	Q	K	P	G	Q
Gatipotuzumab	zu	D	I	V	M	T	Q	S	P	L	S	N	P	V	T	P	G	E	P	A	S	I	S	C	R	S	S	K	S	L	L	H	S	-	N	G	I	T	Y	F	F	W	Y	L	Q	K	P	G	Q
Gedivumab	u	E	I	V	L	T	Q	S	P	A	T	L	S	V	S	P	G	E	R	A	T	L	S	C	R	A	S	Q	V	I	-	-	-	-	-	-	S	H	N	L	A	W	Y	Q	Q	K	P	G	Q
Gosuranemab	zu	D	V	V	M	T	Q	S	P	L	S	L	P	V	T	L	G	Q	P	A	S	I	S	C	K	S	S	Q	S	I	V	H	S	-	N	G	N	T	Y	L	E	W	Y	L	Q	K	P	G	Q
Gremubamab	zu	A	I	Q	M	T	Q	S	P	S	S	L	S	A	S	V	G	D	R	V	T	I	T	C	R	A	S	Q	G	I	-	-	-	-	-	-	R	N	D	L	G	W	Y	Q	Q	K	P	G	K
Icrucumab	u	E	I	V	L	T	Q	S	P	G	T	L	S	L	S	P	G	E	R	A	T	L	S	C	R	A	S	Q	S	V	S	-	-	-	-	-	S	S	Y	L	A	W	Y	Q	Q	K	P	G	Q
Ieramilimab	zu	D	I	Q	M	T	Q	S	P	S	S	L	S	A	S	V	G	D	R	V	T	I	T	C	S	S	S	Q	D	I	-	-	-	-	-	-	S	N	Y	L	N	W	Y	L	Q	K	P	G	Q
Ifabotuzumab	zu	D	I	Q	M	T	Q	S	P	S	F	L	S	A	S	V	G	D	R	V	T	I	T	C	R	A	S	Q	G	I	-	-	-	-	-	-	I	S	Y	L	A	W	Y	Q	Q	K	P	E	K
Imalumab	u	D	I	Q	M	T	Q	S	P	S	S	L	S	A	S	V	G	D	R	V	T	I	T	C	R	S	S	Q	R	I	-	-	-	-	-	-	M	T	Y	L	N	W	Y	Q	Q	K	P	G	K
Imgatuzumab	zu	D	I	Q	M	T	Q	S	P	S	S	L	S	A	S	V	G	D	R	V	T	I	T	C	R	A	S	Q	G	I	-	-	-	-	-	-	N	N	Y	L	N	W	Y	Q	Q	K	P	G	K
Inclacumab	u	E	I	V	L	T	Q	S	P	A	T	L	S	L	S	P	G	E	R	A	T	L	S	C	R	A	S	Q	S	V	-	-	-	-	-	-	S	S	Y	L	A	W	Y	Q	Q	K	P	G	Q
Indatuximab	xi	D	I	Q	M	T	Q	S	T	S	S	L	S	A	S	L	G	D	R	V	T	I	S	C	S	A	S	Q	G	I	-	-	-	-	-	-	N	N	Y	L	N	W	Y	Q	Q	K	P	D	G
Indusatumab	u	E	I	V	M	T	Q	S	P	A	T	L	S	V	S	P	G	E	R	A	T	L	S	C	R	A	S	Q	S	V	-	-	-	-	-	-	S	R	N	L	A	W	Y	Q	Q	K	P	G	Q
Intetumumab	u	E	I	V	L	T	Q	S	P	A	T	L	S	L	S	P	G	E	R	A	T	L	S	C	R	A	S	Q	S	V	-	-	-	-	-	-	S	S	Y	L	A	W	Y	Q	Q	K	P	G	Q
Iratumumab	u	D	I	Q	M	T	Q	S	P	T	S	L	S	A	S	V	G	D	R	V	T	I	T	C	R	A	S	Q	G	I	-	-	-	-	-	-	S	S	W	L	T	W	Y	Q	Q	K	P	E	K
Iscalimab	u	D	I	V	M	T	Q	S	P	L	S	L	T	V	T	P	G	E	P	A	S	I	S	C	R	S	S	Q	S	L	L	Y	S	-	N	G	Y	N	Y	L	D	W	Y	L	Q	K	P	G	Q
Istiratumab	u	D	I	Q	M	T	Q	S	P	S	S	L	S	A	S	L	G	D	R	V	T	I	T	C	R	A	S	Q	G	I	-	-	-	-	-	-	S	S	Y	L	A	W	Y	Q	Q	K	P	G	K
Ivuxolimab	u	D	I	Q	M	T	Q	S	P	S	S	L	S	A	S	V	G	D	R	V	T	I	T	C	R	A	S	Q	G	I	-	-	-	-	-	-	S	S	W	L	A	W	Y	Q	Q	K	P	E	K
Labetuzumab	zu	D	I	Q	L	T	Q	S	P	S	S	L	S	A	S	V	G	D	R	V	T	I	T	C	K	A	S	Q	D	V	-	-	-	-	-	-	G	T	S	V	A	W	Y	Q	Q	K	P	G	K
Lacnotuzumab	zu	D	I	V	L	T	Q	S	P	A	F	L	S	V	T	P	G	E	K	V	T	F	T	C	Q	A	S	Q	S	I	-	-	-	-	-	-	G	T	S	I	H	W	Y	Q	Q	K	T	D	Q
Lacutamab	xizu	D	I	Q	M	T	Q	S	P	S	F	L	S	A	S	V	G	D	R	V	T	I	T	C	K	A	S	Q	D	V	-	-	-	-	-	-	S	T	A	V	A	W	Y	Q	Q	K	P	G	Q
Ladiratuzumab	zu	D	V	V	M	T	Q	S	P	L	S	L	P	V	T	L	G	Q	P	A	S	I	S	C	R	S	S	Q	S	L	L	H	S	-	S	G	N	T	Y	L	E	W	Y	Q	Q	R	P	G	Q
Landogrozumab	zu	E	I	V	L	T	Q	S	P	G	T	L	S	L	S	P	G	E	R	A	T	L	S	C	R	A	S	S	S	V	S	-	-	-	-	-	S	S	Y	L	H	W	Y	Q	Q	K	P	G	Q
Larcaviximab	xi	D	I	Q	M	T	Q	S	P	A	S	L	S	A	S	V	G	E	T	V	T	I	T	C	R	A	S	E	N	I	-	-	-	-	-	-	Y	S	Y	L	A	W	Y	Q	Q	K	Q	G	K
Levilimab	xizu	D	I	Q	L	T	Q	S	P	S	S	V	S	V	S	V	G	E	R	V	T	I	D	C	K	S	S	Q	S	V	L	S	-	-	A	S	N	T	Y	L	N	W	Y	Q	Q	K	P	G	Q
Lifastuzumab	zu	D	I	Q	M	T	Q	S	P	S	S	L	S	A	S	V	G	D	R	V	T	I	T	C	R	S	S	E	T	L	V	H	S	-	S	G	N	T	Y	L	E	W	Y	Q	Q	K	P	G	K
Lilotomab	o	D	I	V	M	T	Q	S	H	K	L	L	S	T	S	V	G	D	R	V	S	I	T	C	K	A	S	Q	D	V	-	-	-	-	-	-	S	T	A	V	D	W	Y	Q	Q	K	P	G	Q
Lintuzumab	zu	D	I	Q	M	T	Q	S	P	S	S	L	S	A	S	V	G	D	R	V	T	I	T	C	R	A	S	E	S	V	D	N	-	-	Y	G	I	S	F	M	N	W	F	Q	Q	K	P	G	K
Lirilumab	u	E	I	V	L	T	Q	S	P	V	T	L	S	L	S	P	G	E	R	A	T	L	S	C	R	A	S	Q	S	V	-	-	-	-	-	-	S	S	Y	L	A	W	Y	Q	Q	K	P	G	Q
Lodelcizumab	zu	Q	I	V	L	T	Q	S	P	A	T	L	S	V	S	P	G	E	R	A	T	L	S	C	R	A	S	Q	S	V	-	-	-	-	-	-	-	S	Y	M	H	W	Y	Q	Q	K	P	G	Q
Loncastuximab	xi	E	I	V	L	T	Q	S	P	A	I	M	S	A	S	P	G	E	R	V	T	M	T	C	S	A	S	S	G	V	-	-	-	-	-	-	-	N	Y	M	H	W	Y	Q	Q	K	P	G	T
Lorukafusp	xi	D	V	V	M	T	Q	T	P	L	S	L	P	V	T	P	G	E	P	A	S	I	S	C	R	S	S	Q	S	L	V	H	R	-	N	G	N	T	Y	L	H	W	Y	L	Q	K	P	G	Q
Lorvotuzumab	zu	D	V	V	M	T	Q	S	P	L	S	L	P	V	T	L	G	Q	P	A	S	I	S	C	R	S	S	Q	I	I	I	H	S	-	D	G	N	T	Y	L	E	W	F	Q	Q	R	P	G	Q
Lumiliximab	xi	D	I	Q	M	T	Q	S	P	S	S	L	S	A	S	V	G	D	R	V	T	I	T	C	R	A	S	Q	D	I	-	-	-	-	-	-	R	Y	Y	L	N	W	Y	Q	Q	K	P	G	K
Lutikizumab	zu	D	I	Q	M	T	Q	S	P	S	S	L	S	A	S	V	G	D	R	V	T	I	T	C	R	A	S	G	N	I	-	-	-	-	-	-	H	N	Y	L	T	W	Y	Q	Q	T	P	G	K
Magrolimab	xizu	D	I	V	M	T	Q	S	P	L	S	L	P	V	T	P	G	E	P	A	S	I	S	C	R	S	S	Q	S	I	V	Y	S	-	N	G	N	T	Y	L	G	W	Y	L	Q	K	P	G	Q
Matuzumab	zu	D	I	Q	M	T	Q	S	P	S	S	L	S	A	S	V	G	D	R	V	T	I	T	C	S	A	S	S	S	V	-	-	-	-	-	-	-	T	Y	M	Y	W	Y	Q	Q	K	P	G	K
Mavezelimab	zu	D	I	V	M	T	Q	T	P	L	S	L	S	V	T	P	G	Q	P	A	S	I	S	C	K	A	S	Q	S	L	D	Y	-	-	E	G	D	S	D	M	N	W	Y	L	Q	K	P	G	Q
Mavrilimumab	u	Q	S	V	L	T	Q	P	P	S	-	V	S	G	A	P	G	Q	R	V	T	I	S	C	T	G	S	G	S	N	I	G	-	-	-	A	P	Y	D	V	S	W	Y	Q	Q	L	P	G	T
Modotuximab	xi	D	I	V	M	T	Q	A	A	F	S	N	P	V	T	L	G	T	S	A	S	I	S	C	R	S	S	K	S	L	L	H	S	-	N	G	I	T	Y	L	Y	W	Y	L	Q	K	P	G	Q
Monalizumab	zu	D	I	Q	M	T	Q	S	P	S	S	L	S	A	S	V	G	D	R	V	T	I	T	C	R	A	S	E	N	I	-	-	-	-	-	-	Y	S	Y	L	A	W	Y	Q	Q	K	P	G	K
Murlentamab	zu	D	I	Q	M	T	Q	S	P	S	T	L	S	A	S	V	G	D	R	V	T	I	T	C	R	A	S	S	S	V	-	-	-	-	-	-	-	R	Y	I	A	W	Y	Q	Q	K	P	G	K
Namilumab	u	D	I	Q	M	T	Q	S	P	S	S	V	S	A	S	V	G	D	R	V	T	I	A	C	R	A	S	Q	N	I	-	-	-	-	-	-	R	N	I	L	N	W	Y	Q	Q	R	P	G	K
Naratuximab	xi	D	I	Q	M	T	Q	S	P	S	S	L	S	V	S	V	G	E	R	V	T	I	T	C	R	A	S	E	N	I	-	-	-	-	-	-	R	S	N	L	A	W	Y	Q	Q	K	P	G	K
Nidanilimab	zu	D	I	Q	M	T	Q	S	P	S	S	L	S	A	S	V	G	D	R	V	T	I	T	C	Q	A	S	Q	G	I	-	-	-	-	-	-	N	N	Y	L	N	W	Y	Q	Q	K	P	G	K
Nimacimab	zu	E	I	V	L	T	Q	S	P	A	T	L	S	L	S	P	G	E	R	A	T	L	S	C	R	A	S	Q	S	V	S	-	-	-	-	-	S	S	Y	L	H	W	Y	Q	Q	K	P	G	Q
Ocaratuzumab	zu	E	I	V	L	T	Q	S	P	G	T	L	S	L	S	P	G	E	R	A	T	L	S	C	R	A	S	S	S	V	-	-	-	-	-	-	-	P	Y	I	H	W	Y	Q	Q	K	P	G	Q
Odronextamab	u	E	I	V	M	T	Q	S	P	A	T	L	S	V	S	P	G	E	R	A	T	L	S	C	R	A	S	Q	S	V	-	-	-	-	-	-	S	S	N	L	A	W	Y	Q	Q	K	P	G	Q
Oleclumab	u	Q	S	V	L	T	Q	P	P	S	-	A	S	G	T	P	G	Q	R	V	T	I	S	C	S	G	S	L	S	N	I	-	-	-	-	G	R	N	P	V	N	W	Y	Q	Q	L	P	G	T
Olendalizumab	zu	D	I	Q	M	T	Q	S	P	S	S	L	S	A	S	V	G	D	R	V	T	I	T	C	R	A	S	E	S	V	D	S	-	-	Y	G	N	S	F	M	H	W	Y	Q	Q	K	P	G	K
Olinvacimab	zu	N	F	M	L	T	Q	P	P	S	-	V	S	V	S	P	G	K	T	A	R	I	T	C	R	G	D	N	L	G	-	-	-	-	-	-	D	V	N	V	H	W	Y	Q	Q	R	P	G	Q
Ontuxizumab	xizu	D	I	Q	M	T	Q	S	P	S	S	L	S	A	S	V	G	D	R	V	T	I	T	C	R	A	S	Q	N	V	-	-	-	-	-	-	G	T	A	V	A	W	L	Q	Q	T	P	G	K
Opicinumab	u	D	I	Q	M	T	Q	S	P	A	T	L	S	L	S	P	G	E	R	A	T	L	S	C	R	A	S	Q	S	V	-	-	-	-	-	-	S	S	Y	L	A	W	Y	Q	Q	K	P	G	Q
Orilanolimab	xi	D	I	Q	M	T	Q	S	P	S	S	L	S	A	S	V	G	D	R	V	T	I	T	C	K	A	S	D	H	I	-	-	-	-	-	-	N	N	W	L	A	W	Y	Q	Q	K	P	G	Q
Orticumab	u	Q	S	V	L	T	Q	P	P	S	-	A	S	G	T	P	G	Q	R	V	T	I	S	C	S	G	S	N	T	N	I	-	-	-	-	G	K	N	Y	V	S	W	Y	Q	Q	L	P	G	T
Osocimab	u	D	I	Q	M	T	Q	S	P	S	S	L	S	A	S	V	G	D	R	V	T	I	T	C	Q	A	S	Q	D	I	-	-	-	-	-	-	S	N	Y	L	N	W	Y	Q	Q	K	P	G	K
Otelixizumab	xizu	D	I	Q	L	T	Q	P	N	S	-	V	S	T	S	L	G	S	T	V	K	L	S	C	T	L	S	S	G	N	I	-	-	-	-	E	N	N	Y	V	H	W	Y	Q	L	Y	E	G	R
Otlertuzumab	zu	E	I	V	L	T	Q	S	P	A	T	L	S	L	S	P	G	E	R	A	T	L	S	C	R	A	S	E	N	V	-	-	-	-	-	-	Y	S	Y	L	A	W	Y	Q	Q	K	P	G	Q
Oxelumab	u	D	I	Q	M	T	Q	S	P	S	S	L	S	A	S	V	G	D	R	V	T	I	T	C	R	A	S	Q	G	I	-	-	-	-	-	-	S	S	W	L	A	W	Y	Q	Q	K	P	E	K
Ozanezumab	zu	D	I	V	M	T	Q	S	P	L	S	N	P	V	T	L	G	Q	P	V	S	I	S	C	R	S	S	K	S	L	L	Y	K	-	D	G	K	T	Y	L	N	W	F	L	Q	R	P	G	Q
Pacmilimab	u	D	I	Q	M	T	Q	S	P	S	S	L	S	A	S	V	G	D	R	V	T	I	T	C	R	A	S	Q	S	I	-	-	-	-	-	-	S	S	Y	L	N	W	Y	Q	Q	K	P	G	K
PankoMab	zu	D	I	V	M	T	Q	S	P	L	S	N	P	V	T	P	G	E	P	A	S	I	S	C	R	S	S	K	S	L	L	H	S	-	N	G	I	T	Y	F	F	W	Y	L	Q	K	P	G	Q
Panobacumab	u	D	V	V	M	T	Q	S	P	L	S	L	P	V	T	L	G	Q	P	A	S	I	S	C	R	S	S	Q	S	L	V	Y	S	-	D	G	N	T	Y	L	N	W	F	Q	Q	R	P	G	Q
Parsatuzumab	zu	D	I	Q	M	T	Q	S	P	S	S	L	S	A	S	V	G	D	R	V	T	I	T	C	R	T	S	Q	S	L	V	H	I	-	N	A	I	T	Y	L	H	W	Y	Q	Q	K	P	G	K
Pateclizumab	zu	D	I	Q	M	T	Q	S	P	S	S	L	S	A	S	V	G	D	R	V	T	I	T	C	R	A	S	Q	A	V	-	-	-	-	-	-	S	S	A	V	A	W	Y	Q	Q	K	P	G	K
Pepinemab	xizu	D	I	V	M	T	Q	S	P	D	S	L	A	V	S	L	G	E	R	A	T	I	N	C	K	A	S	Q	S	V	D	Y	-	-	D	G	D	S	Y	M	N	W	Y	Q	Q	K	P	G	Q
Pidilizumab	zu	E	I	V	L	T	Q	S	P	S	S	L	S	A	S	V	G	D	R	V	T	I	T	C	S	A	R	S	S	V	-	-	-	-	-	-	-	S	Y	M	H	W	F	Q	Q	K	P	G	K
Pinatuzumab	zu	D	I	Q	M	T	Q	S	P	S	S	L	S	A	S	V	G	D	R	V	T	I	T	C	R	S	S	Q	S	I	V	H	S	-	V	G	N	T	F	L	E	W	Y	Q	Q	K	P	G	K
Plozalizumab	zu	D	V	V	M	T	Q	S	P	L	S	L	P	V	T	L	G	Q	P	A	S	I	S	C	K	S	S	Q	S	L	L	D	S	-	D	G	K	T	F	L	N	W	F	Q	Q	R	P	G	Q
Pogalizumab	zu	D	I	Q	M	T	Q	S	P	S	S	L	S	A	S	V	G	D	R	V	T	I	T	C	R	A	S	Q	D	I	-	-	-	-	-	-	S	N	Y	L	N	W	Y	Q	Q	K	P	G	K
Ponezumab	zu	D	V	V	M	T	Q	S	P	L	S	L	P	V	T	L	G	Q	P	A	S	I	S	C	K	S	S	Q	S	L	L	Y	S	-	D	A	K	T	Y	L	N	W	F	Q	Q	R	P	G	Q
Porgaviximab	xi	D	I	Q	M	T	Q	S	P	A	S	L	S	V	S	V	G	E	T	V	S	I	T	C	R	A	S	E	N	I	-	-	-	-	-	-	Y	S	S	L	A	W	Y	Q	Q	K	Q	G	K
Praluzatamab	zu	D	I	V	M	T	Q	S	P	L	S	L	P	V	T	P	G	E	P	A	S	I	S	C	R	S	S	K	S	L	L	H	S	-	N	G	I	T	Y	L	Y	W	Y	L	Q	K	P	G	Q
Prasinezumab	zu	D	I	Q	M	T	Q	S	P	S	S	L	S	A	S	V	G	D	R	V	T	I	T	C	K	S	I	Q	T	L	L	Y	S	S	N	Q	K	N	Y	L	A	W	F	Q	Q	K	P	G	K
Prezalumab	u	D	I	Q	M	T	Q	S	P	S	S	L	S	A	S	V	G	D	R	V	T	I	T	C	R	A	S	Q	G	I	-	-	-	-	-	-	S	N	W	L	A	W	Y	Q	Q	K	P	E	K
Pritoxaximab	xi	D	I	V	M	S	Q	S	H	K	F	M	S	T	S	V	G	D	R	V	S	I	T	C	K	A	S	Q	D	V	-	-	-	-	-	-	G	T	A	V	A	W	Y	Q	Q	N	P	G	Q
Quetmolimab	xizu	D	I	Q	M	T	Q	S	P	S	S	L	S	A	S	V	G	D	R	V	T	I	T	C	R	A	S	G	N	I	-	-	-	-	-	-	H	N	F	L	A	W	Y	Q	Q	K	P	G	K
Quilizumab	zu	D	I	Q	M	T	Q	S	P	S	S	L	S	A	S	V	G	D	R	V	T	I	T	C	R	S	S	Q	S	L	V	H	N	-	N	A	N	T	Y	L	H	W	Y	Q	Q	K	P	G	K
Radretumab	u	E	I	V	L	T	Q	S	P	G	T	L	S	L	S	P	G	E	R	A	T	L	S	C	R	A	S	Q	S	V	S	-	-	-	-	-	S	S	F	L	A	W	Y	Q	Q	K	P	G	Q
Rafivirumab	u	Q	S	A	L	T	Q	P	R	S	-	V	S	G	S	P	G	Q	S	V	T	I	S	C	T	G	T	S	S	D	I	G	-	-	-	G	Y	N	F	V	S	W	Y	Q	Q	H	P	G	K
Ravagalimab	zu	D	I	V	M	T	Q	S	P	D	S	L	A	V	S	L	G	E	R	A	T	I	N	C	K	S	S	Q	S	L	L	N	R	G	N	Q	K	N	Y	L	T	W	F	Q	Q	K	P	G	Q
Refanezumab	zu	D	I	V	M	T	Q	S	P	D	S	L	A	V	S	L	G	E	R	A	T	I	N	C	K	S	S	H	S	V	L	Y	S	S	N	Q	K	N	Y	L	A	W	Y	Q	Q	K	P	G	Q
Remtolumab	u	D	I	Q	M	T	Q	S	P	S	S	L	S	A	S	V	G	D	R	V	T	I	T	C	R	A	S	Q	G	I	-	-	-	-	-	-	R	N	Y	L	A	W	Y	Q	Q	K	P	G	K
Rilotumumab	u	E	I	V	M	T	Q	S	P	A	T	L	S	V	S	P	G	E	R	A	T	L	S	C	R	A	S	Q	S	V	-	-	-	-	-	-	D	S	N	L	A	W	Y	R	Q	K	P	G	Q
Rinucumab	u	E	I	V	L	T	Q	S	P	D	T	I	S	L	S	P	G	E	R	A	T	L	S	C	R	A	S	Q	S	I	S	-	-	-	-	-	S	I	Y	L	A	W	Y	Q	Q	K	P	G	Q
Rivabazumab	zu	D	I	Q	L	T	Q	S	P	S	T	L	S	A	S	V	G	D	S	V	T	I	T	C	R	A	S	E	G	V	-	-	-	-	-	-	D	R	W	L	A	W	Y	Q	Q	K	P	G	R
Robatumumab	u	E	I	V	L	T	Q	S	P	G	T	L	S	V	S	P	G	E	R	A	T	L	S	C	R	A	S	Q	S	I	-	-	-	-	-	-	G	S	S	L	H	W	Y	Q	Q	K	P	G	Q
Romilkimab	xizu	D	I	V	L	T	Q	S	P	A	S	L	A	V	S	L	G	Q	R	A	T	I	S	C	R	A	S	E	S	V	D	S	-	-	Y	G	Q	S	Y	M	H	W	Y	Q	Q	K	A	G	Q
Rontalizumab	zu	D	I	Q	M	T	Q	S	P	S	S	L	S	A	S	V	G	D	R	V	T	I	T	C	R	A	S	Q	S	V	S	T	-	-	S	S	Y	S	Y	M	H	W	Y	Q	Q	K	P	G	K
Ruplizumab	zu	D	I	V	L	T	Q	S	P	A	T	L	S	V	S	P	G	E	R	A	T	I	S	C	R	A	S	Q	R	V	S	S	-	-	S	T	Y	S	Y	M	H	W	Y	Q	Q	K	P	G	Q
Semorinemab	xizu	D	D	V	L	T	Q	T	P	L	S	L	P	V	T	P	G	Q	P	A	S	I	S	C	R	S	S	Q	S	I	V	H	S	-	N	G	N	T	Y	L	E	W	Y	L	Q	K	P	G	Q
Seribantumab	u	Q	S	A	L	T	Q	P	A	S	-	V	S	G	S	P	G	Q	S	I	T	I	S	C	T	G	T	S	S	D	V	G	-	-	-	S	Y	N	V	V	S	W	Y	Q	Q	H	P	G	K
Setoxaximab	xi	D	I	V	L	S	Q	S	P	S	S	L	V	V	S	V	G	E	K	V	T	M	S	C	K	S	S	Q	S	L	L	Y	S	R	N	Q	K	N	Y	L	A	W	Y	Q	Q	K	P	G	Q
Setrusumab	u	D	I	A	L	T	Q	P	A	S	-	V	S	G	S	P	G	Q	S	I	T	I	S	C	T	G	T	S	S	D	V	G	-	-	-	D	I	N	D	V	S	W	Y	Q	Q	H	P	G	K
Sifalimumab	u	E	I	V	L	T	Q	S	P	G	T	L	S	L	S	P	G	E	R	A	T	L	S	C	R	A	S	Q	S	V	S	-	-	-	-	-	S	T	Y	L	A	W	Y	Q	Q	K	P	G	Q
Simlukafusp	u	E	I	V	L	T	Q	S	P	G	T	L	S	L	S	P	G	E	R	A	T	L	S	C	R	A	S	Q	S	V	T	-	-	-	-	-	S	S	Y	L	A	W	Y	Q	Q	K	P	G	Q
Simtuzumab	zu	D	I	V	M	T	Q	T	P	L	S	L	S	V	T	P	G	Q	P	A	S	I	S	C	R	S	S	K	S	L	L	H	S	-	N	G	N	T	Y	L	Y	W	F	L	Q	K	P	G	Q
Suvratoxumab	u	D	I	Q	M	T	Q	S	P	S	T	L	S	A	S	V	G	D	R	V	T	I	T	C	R	A	S	Q	S	I	-	-	-	-	-	-	S	S	W	L	A	W	Y	Q	Q	K	P	G	K
Tadocizumab	zu	D	I	Q	M	T	Q	T	P	S	T	L	S	A	S	V	G	D	R	V	T	I	S	C	R	A	S	Q	D	I	-	-	-	-	-	-	N	N	Y	L	N	W	Y	Q	Q	K	P	G	K
Tanibirumab	u	N	F	M	L	T	Q	P	P	S	-	V	S	V	S	P	G	K	T	A	R	I	T	C	R	G	D	N	L	G	-	-	-	-	-	-	D	V	N	V	H	W	Y	Q	Q	R	P	G	Q
Tarextumab	u	D	I	V	L	T	Q	S	P	A	T	L	S	L	S	P	G	E	R	A	T	L	S	C	R	A	S	Q	S	V	R	-	-	-	-	-	S	N	Y	L	A	W	Y	Q	Q	K	P	G	Q
Tavolimab	xizu	D	I	Q	M	T	Q	S	P	S	S	L	S	A	S	V	G	D	R	V	T	I	T	C	R	A	S	Q	D	I	-	-	-	-	-	-	S	N	Y	L	N	W	Y	Q	Q	K	P	G	K
Tavolixizumab	xizu	D	I	Q	M	T	Q	S	P	S	S	L	S	A	S	V	G	D	R	V	T	I	T	C	R	A	S	Q	D	I	-	-	-	-	-	-	S	N	Y	L	N	W	Y	Q	Q	K	P	G	K
Tebentafusp	zu	A	I	Q	M	T	Q	S	P	S	S	L	S	A	S	V	G	D	R	V	T	I	T	C	R	A	S	Q	D	I	-	-	-	-	-	-	R	N	Y	L	N	W	Y	Q	Q	K	P	G	K
Temelimab	zu	Q	I	Q	L	T	Q	S	P	S	S	L	S	A	S	V	G	D	R	V	T	I	T	C	S	A	S	S	S	V	-	-	-	-	-	-	-	S	Y	M	Y	W	Y	Q	Q	K	P	G	K
Tesidolumab	u	S	Y	E	L	T	Q	P	L	S	-	V	S	V	A	L	G	Q	T	A	R	I	T	C	S	G	D	S	I	P	-	-	-	-	-	-	N	Y	Y	V	Y	W	Y	Q	Q	K	P	G	Q
Tigatuzumab	zu	D	I	Q	M	T	Q	S	P	S	S	L	S	A	S	V	G	D	R	V	T	I	T	C	K	A	S	Q	D	V	-	-	-	-	-	-	G	T	A	V	A	W	Y	Q	Q	K	P	G	K
Tilavonemab	xi	D	I	V	L	T	Q	S	P	D	S	L	A	V	S	L	G	E	R	A	T	I	S	C	R	A	S	Q	S	V	S	T	-	-	S	R	Y	S	Y	I	H	W	Y	Q	Q	K	P	G	Q
Timolumab	u	V	I	Q	L	T	Q	S	P	S	S	L	S	A	S	V	G	D	R	V	T	I	T	C	R	A	S	Q	G	I	-	-	-	-	-	-	S	R	A	L	A	W	Y	Q	Q	K	P	G	K
Tiragolumab	u	D	I	V	M	T	Q	S	P	D	S	L	A	V	S	L	G	E	R	A	T	I	N	C	K	S	S	Q	T	V	L	Y	S	S	N	N	K	K	Y	L	A	W	Y	Q	Q	K	P	G	Q
Tisotumab	u	D	I	Q	M	T	Q	S	P	P	S	L	S	A	S	A	G	D	R	V	T	I	T	C	R	A	S	Q	G	I	-	-	-	-	-	-	S	S	R	L	A	W	Y	Q	Q	K	P	E	K
Tomaralimab	xi	D	I	V	L	T	Q	S	P	A	T	L	S	L	S	P	G	E	R	A	T	L	S	C	R	A	S	E	S	V	E	Y	-	-	Y	G	T	S	L	M	Q	W	Y	Q	Q	K	P	G	Q
Tomuzotuximab	xi	D	I	L	L	T	Q	S	P	V	I	L	S	V	S	P	G	E	R	V	S	F	S	C	R	A	S	Q	S	I	-	-	-	-	-	-	G	T	N	I	H	W	Y	Q	Q	R	T	N	G
Tovetumab	u	D	I	Q	M	T	Q	S	P	S	S	L	S	A	S	V	G	D	R	V	S	I	T	C	R	P	S	Q	S	F	-	-	-	-	-	-	S	R	Y	I	N	W	Y	Q	Q	K	P	G	K
Tregalizumab	zu	D	I	V	M	T	Q	S	P	D	S	L	A	V	S	L	G	E	R	A	T	I	N	C	R	A	S	K	S	V	S	T	-	-	S	G	Y	S	Y	I	Y	W	Y	Q	Q	K	P	G	Q
Trevogrumab	u	D	I	Q	M	T	Q	S	P	A	S	L	S	A	S	V	G	D	R	V	T	I	T	C	R	A	S	Q	D	I	-	-	-	-	-	-	S	D	Y	L	A	W	Y	Q	Q	K	P	G	K
Urelumab	u	E	I	V	L	T	Q	S	P	A	T	L	S	L	S	P	G	E	R	A	T	L	S	C	R	A	S	Q	S	V	-	-	-	-	-	-	S	S	Y	L	A	W	Y	Q	Q	K	P	G	Q
Utomilumab	u	S	Y	E	L	T	Q	P	P	S	-	V	S	V	S	P	G	Q	T	A	S	I	T	C	S	G	D	N	I	G	-	-	-	-	-	-	D	Q	Y	A	H	W	Y	Q	Q	K	P	G	Q
Valanafusp	xi	D	I	Q	M	T	Q	S	P	S	S	L	S	A	S	L	G	E	R	V	S	L	T	C	R	A	S	Q	D	I	-	-	-	-	-	-	G	G	N	L	Y	W	L	Q	Q	G	P	D	G
Vanucizumab	zu	Q	P	G	L	T	Q	P	P	S	-	V	S	V	A	P	G	Q	T	A	R	I	T	C	G	G	N	N	I	G	-	-	-	-	-	-	S	K	S	V	H	W	Y	Q	Q	K	P	G	Q
Varlilumab	u	D	I	Q	M	T	Q	S	P	S	S	L	S	A	S	V	G	D	R	V	T	I	T	C	R	A	S	Q	G	I	-	-	-	-	-	-	S	R	W	L	A	W	Y	Q	Q	K	P	E	K
Veltuzumab	zu	D	I	Q	L	T	Q	S	P	S	S	L	S	A	S	V	G	D	R	V	T	M	T	C	R	A	S	S	S	V	-	-	-	-	-	-	-	S	Y	I	H	W	F	Q	Q	K	P	G	K
Volagidemab	u	D	I	Q	M	T	Q	S	P	S	S	L	S	A	S	V	G	D	R	V	T	I	T	C	R	A	S	Q	G	I	-	-	-	-	-	-	R	N	D	L	G	W	Y	Q	Q	K	P	G	K
Vonlerolizumab	zu	D	I	Q	M	T	Q	S	P	S	S	L	S	A	S	V	G	D	R	V	T	I	T	C	R	A	S	Q	D	I	-	-	-	-	-	-	S	N	Y	L	N	W	Y	Q	Q	K	P	G	K
Vopratelimab	zu	D	I	V	M	T	Q	S	P	D	S	L	A	V	S	L	G	E	R	A	T	I	N	C	K	S	S	Q	S	L	L	S	-	-	G	S	F	N	Y	L	T	W	Y	Q	Q	K	P	G	Q
Xentuzumab	zu	D	I	V	L	T	Q	P	P	S	-	V	S	G	A	P	G	Q	R	V	T	I	S	C	S	G	S	S	S	N	I	-	-	-	-	G	S	N	S	V	S	W	Y	Q	Q	L	P	G	T
Zagotenemab	zu	E	I	V	L	T	Q	S	P	G	T	L	S	L	S	P	G	E	R	A	T	L	S	C	R	S	S	Q	S	L	V	H	S	-	N	Q	N	T	Y	L	H	W	Y	Q	Q	K	P	G	Q
Zalifrelimab	u	E	I	V	L	T	Q	S	P	G	T	L	S	L	S	P	G	E	R	A	T	L	S	C	R	A	S	Q	S	V	-	-	-	-	-	-	S	R	Y	L	G	W	Y	Q	Q	K	P	G	Q
Zalutumumab	u	A	I	Q	L	T	Q	S	P	S	S	L	S	A	S	V	G	D	R	V	T	I	T	C	R	A	S	Q	D	I	-	-	-	-	-	-	S	S	A	L	V	W	Y	Q	Q	K	P	G	K
Zanidatamab	zu	D	I	Q	M	T	Q	S	P	S	S	L	S	A	S	V	G	D	R	V	T	I	T	C	K	A	S	Q	D	V	-	-	-	-	-	-	S	I	G	V	A	W	Y	Q	Q	K	P	G	K
Zatuximab	xi	D	I	Q	M	T	Q	T	T	S	S	L	S	A	S	L	G	D	R	V	T	I	S	C	R	T	S	Q	D	I	-	-	-	-	-	-	G	N	Y	L	N	W	Y	Q	Q	K	P	D	G
Zelminemab	zu	D	I	Q	L	T	Q	S	P	S	F	L	S	A	S	V	G	D	R	V	T	I	T	C	R	A	S	Q	S	I	-	-	-	-	-	-	G	R	S	L	H	W	Y	Q	Q	K	P	G	K
Zenocutuzumab	zu	D	I	Q	M	T	Q	S	P	S	S	L	S	A	S	V	G	D	R	V	T	I	T	C	R	A	S	Q	S	I	-	-	-	-	-	-	S	S	Y	L	N	W	Y	Q	Q	K	P	G	K
Ziltivekimab	zu	D	I	Q	M	T	Q	S	P	S	T	L	S	A	S	V	G	D	R	V	T	I	T	C	R	A	S	Q	G	I	-	-	-	-	-	-	S	S	W	L	A	W	Y	Q	Q	K	P	G	K
Abrezekimab	zu	D	I	Q	M	T	Q	S	P	S	S	L	S	A	S	V	G	D	R	V	T	I	T	C	L	A	S	E	D	I	-	-	-	-	-	-	S	N	Y	L	A	W	Y	Q	Q	K	P	G	K
Afasevikumab	u	E	I	V	L	T	Q	S	P	A	T	L	S	L	S	P	G	E	R	A	T	L	S	C	R	A	S	Q	S	V	-	-	-	-	-	-	R	S	Y	L	A	W	Y	Q	Q	K	P	G	Q
Amivantamab	u	A	I	Q	L	T	Q	S	P	S	S	L	S	A	S	V	G	D	R	V	T	I	T	C	R	A	S	Q	D	I	-	-	-	-	-	-	S	S	A	L	V	W	Y	Q	Q	K	P	G	K
Aprutumab	u	Q	S	V	L	T	Q	P	P	S	-	A	S	G	T	P	G	Q	R	V	T	I	S	C	S	G	S	S	S	N	I	-	-	-	-	G	N	N	Y	V	S	W	Y	Q	Q	L	P	G	T
Atinumab	u	E	I	V	L	T	Q	S	P	A	T	L	S	L	S	P	G	E	R	A	T	L	S	C	R	A	S	Q	S	V	-	-	-	-	-	-	S	S	Y	L	A	W	Y	Q	Q	K	P	G	Q
Avdoralimab	u	E	I	V	L	T	Q	S	P	G	T	L	S	L	S	P	G	E	R	A	T	L	S	C	R	A	S	Q	S	V	S	-	-	-	-	-	S	R	Y	L	A	W	Y	Q	Q	K	P	G	Q
Avizakimab	zu	D	I	Q	L	T	Q	S	P	S	S	L	S	A	S	V	G	D	R	V	T	I	T	C	R	A	S	Q	D	I	-	-	-	-	-	-	S	N	F	L	N	W	Y	Q	Q	K	P	G	K
Azintuxizumab	xizu	D	V	V	M	T	Q	T	P	L	S	L	S	V	T	P	G	Q	P	A	S	I	S	C	R	S	S	Q	S	L	V	H	S	-	N	G	N	T	Y	L	H	W	Y	L	Q	K	P	G	Q
Benufutamab	xizu	E	I	V	M	T	Q	S	P	A	T	L	S	V	S	P	G	E	R	A	T	L	S	C	R	A	S	Q	S	I	-	-	-	-	-	-	S	N	N	L	H	W	Y	Q	Q	K	P	G	Q
Brontictuzumab	zu	Q	A	V	V	T	Q	E	P	S	-	L	T	V	S	P	G	G	T	V	T	L	T	C	R	S	S	T	G	A	V	T	-	-	-	T	S	N	Y	A	N	W	F	Q	Q	K	P	G	Q
Budigalimab	xizu	D	V	V	M	T	Q	S	P	L	S	L	P	V	T	P	G	E	P	A	S	I	S	C	R	S	S	Q	S	I	V	H	S	-	H	G	D	T	Y	L	E	W	Y	L	Q	K	P	G	Q
Cergutuzumab	zu	D	I	Q	M	T	Q	S	P	S	S	L	S	A	S	V	G	D	R	V	T	I	T	C	K	A	S	A	A	V	-	-	-	-	-	-	G	T	Y	V	A	W	Y	Q	Q	K	P	G	K
Cibisatamab	zu	D	I	Q	M	T	Q	S	P	S	S	L	S	A	S	V	G	D	R	V	T	I	T	C	K	A	S	A	A	V	-	-	-	-	-	-	G	T	Y	V	A	W	Y	Q	Q	K	P	G	K
Citatuzumab	zu	D	I	Q	M	T	Q	S	P	S	S	L	S	A	S	V	G	D	R	V	T	I	T	C	R	S	T	K	S	L	L	H	S	-	N	G	I	T	Y	L	Y	W	Y	Q	Q	K	P	G	K
Clervonafusp	zu	D	I	Q	M	T	Q	S	P	S	S	L	S	A	S	V	G	D	R	V	T	I	S	C	R	A	S	K	S	V	S	T	-	-	S	S	Y	S	Y	M	H	W	Y	Q	Q	K	P	E	K
Cofetuzumab	zu	E	I	V	L	T	Q	S	P	A	T	L	S	L	S	P	G	E	R	A	T	L	S	C	R	A	S	E	S	V	D	S	-	-	Y	G	K	S	F	M	H	W	Y	Q	Q	K	P	G	Q
Cosibelimab	u	N	F	M	L	T	Q	P	H	S	-	V	S	E	S	P	G	K	T	V	T	I	S	C	T	R	S	S	G	S	I	-	-	-	-	D	S	N	Y	V	Q	W	Y	Q	Q	R	P	G	S
Crotedumab	u	D	I	Q	M	T	Q	S	P	S	S	L	S	A	S	V	G	D	R	V	T	I	T	C	R	A	S	Q	G	I	-	-	-	-	-	-	R	N	D	L	G	W	Y	Q	Q	K	P	G	K
Crovalimab	xizu	D	I	Q	M	T	Q	S	P	S	S	L	S	A	S	V	G	D	R	V	T	I	T	C	R	A	S	Q	G	I	-	-	-	-	-	-	S	S	S	L	A	W	Y	Q	Q	K	P	G	K
Demcizumab	zu	D	I	V	M	T	Q	S	P	D	S	L	A	V	S	L	G	E	R	A	T	I	S	C	R	A	S	E	S	V	D	N	-	-	Y	G	I	S	F	M	K	W	F	Q	Q	K	P	G	Q
Duvortuxizumab	xizu	E	N	V	L	T	Q	S	P	A	T	L	S	V	T	P	G	E	K	A	T	I	T	C	R	A	S	Q	S	V	-	-	-	-	-	-	-	S	Y	M	H	W	Y	Q	Q	K	P	G	Q
Elgemtumab	u	D	I	Q	M	T	Q	S	P	S	S	L	S	A	S	V	G	D	R	V	T	I	T	C	R	A	S	Q	G	I	-	-	-	-	-	-	S	N	W	L	A	W	Y	Q	Q	K	P	G	K
Elipovimab	u	-	-	-	-	-	-	-	-	S	D	I	S	V	A	P	G	E	T	A	R	I	S	C	G	E	K	S	L	G	-	-	-	-	-	-	S	R	A	V	Q	W	Y	Q	H	R	A	G	Q
Enavatuzumab	zu	D	I	Q	M	T	Q	S	P	S	S	L	S	A	S	V	G	D	R	V	T	I	T	C	R	A	S	Q	S	V	S	T	-	-	S	S	Y	S	Y	M	H	W	Y	Q	Q	K	P	G	K
Encelimab	zu	D	I	V	M	T	Q	T	P	L	S	L	S	V	T	P	G	Q	P	A	S	I	S	C	R	S	S	Q	S	L	V	H	S	-	D	S	N	T	Y	L	H	W	Y	L	Q	K	P	G	Q
Enoticumab	u	E	I	V	L	T	Q	S	P	A	T	L	S	L	S	P	G	E	R	A	T	L	S	C	R	A	S	Q	S	V	-	-	-	-	-	-	S	S	Y	L	A	W	Y	Q	Q	K	P	G	Q
Epcoritamab	xi	Q	A	V	V	T	Q	E	P	S	-	F	S	V	S	P	G	G	T	V	T	L	T	C	R	S	S	T	G	A	V	T	-	-	-	T	S	N	Y	A	N	W	V	Q	Q	T	P	G	Q
Etigilimab	zu	D	I	Q	M	T	Q	S	P	S	S	L	S	A	S	V	G	D	R	V	T	I	T	C	K	A	S	Q	D	V	-	-	-	-	-	-	S	T	A	V	A	W	Y	Q	Q	K	P	G	K
Fezakinumab	u	Q	A	V	L	T	Q	P	P	S	-	V	S	G	A	P	G	Q	R	V	T	I	S	C	T	G	S	S	S	N	I	G	-	-	-	A	G	Y	G	V	H	W	Y	Q	Q	L	P	G	T
Fianlimab	u	E	I	V	L	T	Q	S	P	A	T	L	S	L	S	P	G	E	R	T	T	L	S	C	R	A	S	Q	R	I	-	-	-	-	-	-	S	T	Y	L	A	W	Y	Q	Q	K	P	G	Q
Figitumumab	u	D	I	Q	M	T	Q	F	P	S	S	L	S	A	S	V	G	D	R	V	T	I	T	C	R	A	S	Q	G	I	-	-	-	-	-	-	R	N	D	L	G	W	Y	Q	Q	K	P	G	K
Flanvotumab	u	E	I	V	L	T	Q	S	P	A	T	L	S	L	S	P	G	E	R	A	T	L	S	C	R	A	S	Q	S	V	-	-	-	-	-	-	S	S	Y	L	A	W	Y	Q	Q	K	P	G	Q
Flotetuzumab	zu	D	F	V	M	T	Q	S	P	D	S	L	A	V	S	L	G	E	R	V	T	M	S	C	K	S	S	Q	S	L	L	N	S	G	N	Q	K	N	Y	L	T	W	Y	Q	Q	K	P	G	Q
Foralumab	u	E	I	V	L	T	Q	S	P	A	T	L	S	L	S	P	G	E	R	A	T	L	S	C	R	A	S	Q	S	V	-	-	-	-	-	-	S	S	Y	L	A	W	Y	Q	Q	K	P	G	Q
Fresolimumab	u	E	T	V	L	T	Q	S	P	G	T	L	S	L	S	P	G	E	R	A	T	L	S	C	R	A	S	Q	S	L	G	-	-	-	-	-	S	S	Y	L	A	W	Y	Q	Q	K	P	G	Q
Gatralimab	xizu	D	I	V	M	T	Q	T	P	L	S	L	S	V	T	P	G	Q	P	A	S	I	S	C	K	S	S	Q	S	L	L	Y	S	-	N	G	K	T	Y	L	N	W	V	L	Q	K	P	G	Q
Gimsilumab	u	E	I	V	L	T	Q	S	P	V	T	L	S	V	S	P	G	E	R	V	T	L	S	C	R	A	S	Q	S	V	-	-	-	-	-	-	S	T	N	L	A	W	Y	Q	Q	K	L	G	Q
Glenzocimab	zu	D	I	Q	M	T	Q	S	P	S	S	L	S	A	S	V	G	D	R	V	T	I	T	C	R	S	S	Q	S	L	E	N	S	-	N	G	N	T	Y	L	N	W	Y	Q	Q	K	P	G	K
Iladatuzumab	zu	D	I	Q	L	T	Q	S	P	S	S	L	S	A	S	V	G	D	R	V	T	I	T	C	K	A	S	Q	S	V	D	Y	-	-	E	G	D	S	F	L	N	W	Y	Q	Q	K	P	G	K
Imaprelimab	zu	D	I	Q	M	T	Q	S	P	S	S	L	S	A	S	V	G	D	R	V	T	I	N	C	K	A	S	Q	N	I	-	-	-	-	-	-	Y	N	S	L	A	W	Y	Q	Q	K	P	G	K
Laprituximab	xi	D	I	Q	M	T	Q	S	P	S	S	L	S	A	S	V	G	D	R	V	T	I	T	C	R	A	S	Q	D	I	-	-	-	-	-	-	N	N	Y	L	A	W	Y	Q	H	K	P	G	K
Lenzilumab	u	E	I	V	L	T	Q	S	P	A	T	L	S	V	S	P	G	E	R	A	T	L	S	C	R	A	S	Q	S	V	-	-	-	-	-	-	G	T	N	V	A	W	Y	Q	Q	K	P	G	Q
Lesofavumab	u	D	I	V	M	T	Q	S	P	L	S	L	P	V	T	P	G	E	P	A	S	I	S	C	R	S	S	Q	S	L	L	R	S	-	N	G	Y	N	Y	L	D	W	Y	L	Q	K	P	G	Q
Lexatumumab	u	S	S	E	L	T	Q	D	P	A	-	V	S	V	A	L	G	Q	T	V	R	I	T	C	Q	G	D	S	L	R	-	-	-	-	-	-	S	Y	Y	A	S	W	Y	Q	Q	K	P	G	Q
Lodapolimab	u	Q	S	V	L	T	Q	P	P	S	-	A	S	G	T	P	G	Q	R	V	T	I	S	C	S	G	S	S	S	N	I	-	-	-	-	G	S	N	T	V	N	W	Y	Q	Q	L	P	G	T
Losatuxizumab	xizu	D	I	Q	M	T	Q	S	P	S	S	M	S	V	S	V	G	D	R	V	T	I	T	C	H	S	S	Q	D	I	-	-	-	-	-	-	N	S	N	I	G	W	L	Q	Q	K	P	G	K
Lucatumumab	u	D	I	V	M	T	Q	S	P	L	S	L	T	V	T	P	G	E	P	A	S	I	S	C	R	S	S	Q	S	L	L	Y	S	-	N	G	Y	N	Y	L	D	W	Y	L	Q	K	P	G	Q
Lumretuzumab	zu	D	I	V	M	T	Q	S	P	D	S	L	A	V	S	L	G	E	R	A	T	I	N	C	K	S	S	Q	S	V	L	N	S	G	N	Q	K	N	Y	L	T	W	Y	Q	Q	K	P	G	Q
Lupartumab	u	E	S	V	L	T	Q	P	P	S	-	V	S	G	A	P	G	Q	R	V	T	I	S	C	T	G	S	S	S	N	I	G	-	-	-	A	G	Y	V	V	H	W	Y	Q	Q	L	P	G	T
Manelimab	u	Q	T	V	V	T	Q	E	P	S	-	L	S	V	S	P	G	G	T	V	T	L	T	C	G	L	S	S	G	T	V	T	-	-	-	A	I	N	Y	P	G	W	Y	Q	Q	T	P	G	Q
Mezagitamab	zu	Q	S	V	L	T	Q	P	P	S	-	A	S	G	T	P	G	Q	R	V	T	I	S	C	S	G	S	S	S	N	I	-	-	-	-	G	D	N	Y	V	S	W	Y	Q	Q	L	P	G	T
Milatuzumab	zu	D	I	Q	L	T	Q	S	P	L	S	L	P	V	T	L	G	Q	P	A	S	I	S	C	R	S	S	Q	S	L	V	H	R	-	N	G	N	T	Y	L	H	W	F	Q	Q	R	P	G	Q
Mirzotamab	xizu	D	I	Q	M	T	Q	S	P	S	S	L	S	A	S	V	G	D	R	V	T	I	T	C	K	A	S	Q	N	V	-	-	-	-	-	-	G	F	N	V	A	W	Y	Q	Q	K	P	G	K
Mitazalimab	zu	Q	S	V	L	T	Q	P	P	S	-	A	S	G	T	P	G	Q	R	V	T	I	S	C	T	G	S	S	S	N	I	G	-	-	-	A	G	Y	N	V	Y	W	Y	Q	Q	L	P	G	T
Mosunetuzumab	zu	D	I	V	M	T	Q	S	P	D	S	L	A	V	S	L	G	E	R	A	T	I	N	C	K	S	S	Q	S	L	L	N	S	R	T	R	K	N	Y	L	A	W	Y	Q	Q	K	P	G	Q
Narnatumab	u	E	I	V	L	T	Q	S	P	A	T	L	S	L	S	P	G	E	R	A	T	L	S	C	R	A	S	Q	S	V	-	-	-	-	-	-	S	R	Y	L	A	W	Y	Q	Q	K	P	G	Q
Navicixizumab	xizu	D	I	V	M	T	Q	S	P	D	S	L	A	V	S	L	G	E	R	A	T	I	S	C	R	A	S	E	S	V	D	N	-	-	Y	G	I	S	F	M	K	W	F	Q	Q	K	P	G	Q
Nesvacumab	u	E	I	V	L	T	Q	S	P	G	T	L	S	L	S	P	G	E	R	A	T	L	S	C	R	A	S	Q	S	V	S	-	-	-	-	-	S	T	Y	L	A	W	Y	Q	Q	K	P	G	Q
Nurulimab	u	E	I	V	L	T	Q	S	P	G	T	L	S	L	S	P	G	E	R	A	T	L	S	C	R	A	S	Q	S	V	G	-	-	-	-	-	S	S	Y	L	A	W	Y	Q	Q	K	P	G	Q
Onvatilimab	u	D	I	Q	M	T	Q	S	P	S	S	L	S	A	S	V	G	D	R	V	T	I	T	C	R	A	S	Q	S	I	-	-	-	-	-	-	D	T	R	L	N	W	Y	Q	Q	K	P	G	K
Pasotuxizumab	xizu	D	I	Q	M	T	Q	S	P	S	S	L	S	A	S	V	G	D	R	V	T	I	T	C	K	A	S	Q	N	V	-	-	-	-	-	-	D	T	N	V	A	W	Y	Q	Q	K	P	G	Q
Perakizumab	zu	D	I	Q	M	T	Q	S	P	S	S	L	S	A	S	V	G	D	R	V	T	I	T	C	R	A	S	Q	D	I	-	-	-	-	-	-	N	S	Y	L	S	W	F	Q	Q	K	P	G	K
Petosemtamab	u	D	I	Q	M	T	Q	S	P	S	S	L	S	A	S	V	G	D	R	V	T	I	T	C	R	A	S	Q	S	I	-	-	-	-	-	-	S	S	Y	L	N	W	Y	Q	Q	K	P	G	K
Plamotamab	xizu	Q	I	V	L	T	Q	S	P	S	S	L	S	A	S	V	G	D	R	V	T	I	T	C	R	A	S	S	S	V	-	-	-	-	-	-	-	S	Y	I	H	W	F	Q	Q	K	P	G	K
Ralpancizumab	zu	D	I	Q	M	T	Q	S	P	S	S	L	S	A	S	V	G	D	R	V	T	I	T	C	K	A	S	Q	D	V	-	-	-	-	-	-	H	T	A	V	A	W	Y	Q	Q	K	P	G	K
Rolinsatamab	zu	D	I	Q	M	T	Q	S	P	S	S	V	S	A	S	V	G	D	R	V	T	I	T	C	K	A	S	Q	Y	V	-	-	-	-	-	-	G	T	A	V	A	W	Y	Q	Q	K	P	G	K
Rosmantuzumab	zu	D	I	Q	M	T	Q	S	P	S	S	L	S	A	S	V	G	D	R	V	T	I	T	C	K	A	S	Q	S	V	D	Y	-	-	D	G	D	S	Y	M	N	W	Y	Q	Q	K	P	G	K
Samalizumab	zu	D	I	Q	M	T	Q	S	P	S	S	L	S	A	S	I	G	D	R	V	T	I	T	C	K	A	S	Q	D	I	-	-	-	-	-	-	N	S	Y	L	S	W	F	Q	Q	K	P	G	K
Samrotamab	xizu	D	I	Q	M	T	Q	S	P	S	S	L	S	A	S	V	G	D	R	V	T	I	T	C	R	A	S	Q	D	I	-	-	-	-	-	-	S	N	Y	L	N	W	Y	Q	Q	K	P	G	G
Sasanlimab	zu	D	I	V	M	T	Q	S	P	D	S	L	A	V	S	L	G	E	R	A	T	I	N	C	K	S	S	Q	S	L	W	D	S	G	N	Q	K	N	F	L	T	W	Y	Q	Q	K	P	G	Q
Selicrelumab	u	D	I	Q	M	T	Q	S	P	S	S	V	S	A	S	V	G	D	R	V	T	I	T	C	R	A	S	Q	G	I	-	-	-	-	-	-	Y	S	W	L	A	W	Y	Q	Q	K	P	G	K
Serclutamab	xizu	D	I	Q	M	T	Q	S	P	S	S	M	S	V	S	V	G	D	R	V	T	I	T	C	H	S	S	Q	D	I	-	-	-	-	-	-	N	S	N	I	G	W	L	Q	Q	K	P	G	K
Sirtratumab	u	D	I	V	M	T	Q	S	P	L	S	L	P	V	T	P	G	E	P	A	S	I	S	C	R	S	S	Q	S	L	L	L	S	-	H	G	F	N	Y	L	D	W	Y	L	Q	K	P	G	Q
Sofituzumab	zu	D	I	Q	M	T	Q	S	P	S	S	L	S	A	S	V	G	D	R	V	T	I	T	C	K	A	S	D	L	I	-	-	-	-	-	-	H	N	W	L	A	W	Y	Q	Q	K	P	G	K
Solitomab	o	E	L	V	M	T	Q	S	P	S	S	L	T	V	T	A	G	E	K	V	T	M	S	C	K	S	S	Q	S	L	L	N	S	G	N	Q	K	N	Y	L	T	W	Y	Q	Q	K	P	G	Q
Suvizumab	zu	D	I	Q	M	T	Q	R	P	D	S	L	S	A	S	V	G	D	R	V	T	M	S	C	K	S	S	Q	S	L	L	N	S	G	D	Q	K	N	Y	L	T	W	Y	Q	Q	K	P	G	Q
Tabituximab	xi	D	I	Q	M	T	Q	S	P	A	S	L	S	V	S	V	G	E	T	V	T	I	T	C	R	A	S	E	N	I	-	-	-	-	-	-	Y	S	N	L	A	W	Y	Q	Q	K	Q	G	K
Talquetamab	xizu	D	I	Q	M	T	Q	S	P	S	S	L	S	A	S	V	G	D	R	V	T	I	T	C	K	A	S	Q	N	V	-	-	-	-	-	-	A	T	H	V	G	W	Y	Q	Q	K	P	G	K
Tamrintamab	zu	E	I	V	L	T	Q	S	P	A	T	L	S	L	S	P	G	E	R	A	T	L	S	C	T	A	S	S	S	V	N	-	-	-	-	-	S	F	Y	L	H	W	Y	Q	Q	K	P	G	L
Teclistamab	u	S	Y	V	L	T	Q	P	P	S	-	V	S	V	A	P	G	Q	T	A	R	I	T	C	G	G	N	N	I	G	-	-	-	-	-	-	S	K	S	V	H	W	Y	Q	Q	P	P	G	Q
Telisotuzumab	zu	D	I	V	M	T	Q	S	P	D	S	L	A	V	S	L	G	E	R	A	T	I	N	C	K	S	S	E	S	V	D	S	-	-	Y	A	N	S	F	L	H	W	Y	Q	Q	K	P	G	Q
Tenatumomab	o	D	I	V	M	T	Q	A	A	P	S	V	P	V	T	P	G	E	S	V	S	I	S	C	R	S	S	K	S	L	L	H	S	-	N	G	N	T	Y	L	Y	W	F	L	Q	R	P	G	Q
Tepoditamab	u	D	I	Q	M	T	Q	S	P	S	S	L	S	A	S	V	G	D	R	V	T	I	T	C	R	A	S	Q	S	I	-	-	-	-	-	-	S	S	Y	L	N	W	Y	Q	Q	K	P	G	K
Tibulizumab	zu	E	I	V	L	T	Q	S	P	A	T	L	S	L	S	P	G	E	R	A	T	L	S	C	R	A	S	Q	S	V	-	-	-	-	-	-	S	R	Y	L	A	W	Y	Q	Q	K	P	G	Q
Tidutamab	xizu	D	I	V	M	T	Q	S	P	D	S	L	A	V	S	L	G	E	R	A	T	I	N	C	K	S	S	Q	S	L	L	N	S	R	N	R	K	N	Y	L	A	W	Y	Q	Q	K	P	D	Q
Tilvestamab	zu	D	I	Q	M	T	Q	S	P	S	S	L	S	A	S	V	G	D	R	V	T	I	T	C	R	S	S	Q	S	L	V	H	S	-	N	G	I	P	Y	L	H	W	Y	Q	Q	K	P	G	K
Timigutuzumab	zu	D	I	Q	M	T	Q	S	P	S	S	L	S	A	S	V	G	D	R	V	T	I	T	C	R	A	S	Q	D	V	-	-	-	-	-	-	N	T	A	V	A	W	Y	Q	Q	K	P	G	K
Tinurilimab	zu	D	I	Q	L	T	Q	S	P	S	F	L	S	A	S	V	G	D	R	V	T	I	T	C	K	A	S	Q	N	V	-	-	-	-	-	-	G	T	A	V	A	W	Y	Q	Q	K	P	G	K
Ulocuplumab	u	D	I	Q	M	T	Q	S	P	S	S	L	S	A	S	V	G	D	R	V	T	I	T	C	R	A	S	Q	G	I	-	-	-	-	-	-	S	S	W	L	A	W	Y	Q	Q	K	P	E	K
Vanalimab	zu	Q	S	V	L	T	Q	P	P	S	-	A	S	G	T	P	G	Q	R	V	T	I	S	C	T	G	S	S	S	N	I	G	-	-	-	A	G	Y	N	V	Y	W	Y	Q	Q	L	P	G	T
Vandortuzumab	zu	D	I	Q	M	T	Q	S	P	S	S	L	S	A	S	V	G	D	R	V	T	I	T	C	K	S	S	Q	S	L	L	Y	R	S	N	Q	K	N	Y	L	A	W	Y	Q	Q	K	P	G	K
Vantictumab	u	D	I	E	L	T	Q	P	P	S	-	V	S	V	A	P	G	Q	T	A	R	I	S	C	S	G	D	N	I	G	-	-	-	-	-	-	S	F	Y	V	H	W	Y	Q	Q	K	P	G	Q
Vesencumab	u	D	I	Q	M	T	Q	S	P	S	S	L	S	A	S	V	G	D	R	V	T	I	T	C	R	A	S	Q	Y	F	-	-	-	-	-	-	S	S	Y	L	A	W	Y	Q	Q	K	P	G	K
Vibecotamab	xizu	D	F	V	M	T	Q	S	P	D	S	L	A	V	S	L	G	E	R	A	T	I	N	C	K	S	S	Q	S	L	L	N	T	G	N	Q	K	N	Y	L	T	W	Y	Q	Q	K	P	G	Q
Vibostolimab	zu	D	I	Q	M	T	Q	S	P	S	S	L	S	A	S	V	G	D	R	V	T	I	T	C	R	A	S	E	H	I	-	-	-	-	-	-	Y	S	Y	L	S	W	Y	Q	Q	K	P	G	K
Vofatamab	zu	D	I	Q	M	T	Q	S	P	S	S	L	S	A	S	V	G	D	R	V	T	I	T	C	R	A	S	Q	D	V	-	-	-	-	-	-	D	T	S	L	A	W	Y	K	Q	K	P	G	K
Vorsetuzumab	zu	D	I	V	M	T	Q	S	P	D	S	L	A	V	S	L	G	E	R	A	T	I	N	C	R	A	S	K	S	V	S	T	-	-	S	G	Y	S	F	M	H	W	Y	Q	Q	K	P	G	Q
Vunakizumab	zu	E	I	V	L	T	Q	S	P	D	F	Q	S	V	T	P	K	E	K	V	T	I	T	C	S	A	S	S	S	V	-	-	-	-	-	-	-	N	Y	M	H	W	F	Q	Q	K	P	D	Q
Zampilimab	xizu	D	I	T	M	T	Q	S	P	S	S	L	S	A	S	V	G	D	R	V	T	I	T	C	K	A	S	Q	D	I	-	-	-	-	-	-	N	S	Y	L	T	W	F	Q	Q	K	P	G	K
[truncated: 80 more columns]
